# Supplementary material for: Crystal structure of di­chlorido­[2-(di­phenyl­phosphan­yl)-3,4,5,6-tetra­fluoro­benzene-1-thiol­ato-κ2 P,S]gold(III)
Source: Acta Crystallogr E Crystallogr Commun. 2015 Sep 17;71(Pt 10):m181–2. doi: 10.1107/S2056989015016758 (PMC4647444; doi:10.1107/S2056989015016758)
Supplement: Supplementary file 1 [file e-71-0m181-sup1.cif]

##############################################################################
#                                                                            #
# This CIF contains the data in a paper accepted for publication in          #
# Acta Crystallographica Section E. It conforms to the requirements of       #
# Notes for Authors for Acta Crystallographica Section E, and has been       #
# peer reviewed under the auspices of the IUCr Commission on Journals.       #
#                                                                            #
# Full details of the Crystallographic Information File format               #
# are given in the paper "The Crystallographic Information File (CIF):       #
# a New Standard Archive File for Crystallography" by S. R. Hall, F. H.      #
# Allen and I. D. Brown [Acta Cryst. (1991), A47, 655-685].                  #
#                                                                            #
# The current version of the core CIF dictionary is obtainable from          #
# ftp://ftp.iucr.org/pub/cif_core.dic.                                       #
#                                                                            #
# Software is freely available for graphical display of the structure(s)     #
# in this CIF. For information consult the CIF software page                 #
# http://www.iucr.org/resources/cif/software.                                #
#                                                                            #
# This file may be used for bona fide research purposes within the           #
# scientific community so long as proper attribution is given to the journal # 
# article from which it was obtained.                                        #
#                                                                            #
##############################################################################
data_I
_audit_creation_method     'SHELXL-2014/7'
_journal_date_recd_electronic     2015-08-25
_journal_date_accepted     2015-09-07
_journal_name_full     'Acta Crystallographica, Section E'
_journal_year     2015
_journal_volume     71
_journal_issue     10
_journal_page_first     m181
_journal_page_last     m182
_journal_paper_category     HM
_journal_paper_doi     10.1107/S2056989015016758
_journal_coeditor_code     WM5209
_publ_contact_author_name     'Peter W. R. Corfield'
_publ_contact_author_address
;
Department of Chemistry
 Fordham University
 441 East Fordham Road
 Bronx, NY 10458
 USA
;
_publ_contact_author_email     pcorfield@fordham.edu
_publ_contact_author_fax     '01(718)8174432'
_publ_contact_author_phone     '01(718)8174454'
_publ_section_title
;\
Crystal structure of
dichlorido[2-(diphenylphosphanyl)-3,4,5,6-tetrafluorobenzene-1-thiolato-\
\k^2^<i>P</i>,<i>S</i>]gold(III)
;
loop_
    _publ_author_name
    _publ_author_address
    'Corfield, Peter W. R.'
; Department of Chemistry
 Fordham University
 441 East Fordham Road
 Bronx, NY 10458
 USA
;
    'Bailey, Mary'
; Department of Chemistry
 The Ohio State University
 Columbus, Ohio 43210
 USA
;
_database_code_depnum_ccdc_archive     'CCDC 1422931'
_chemical_name_systematic
;\
Dichlorido[2-(diphenylphosphanyl)-3,4,5,6-\
tetrafluorobenzene-1-thiolato-\k^2^<i>P</i>,<i>S</i>]gold(III)
;
_chemical_name_common     ?
_chemical_formula_moiety     'C18 H10 Au Cl2 F4 P S'
_chemical_formula_sum     'C18 H10 Au Cl2 F4 P S'
_chemical_formula_iupac     '[Au (C18 H10 F4 P S) Cl2]'
_chemical_formula_weight     633.16
_chemical_melting_point     ?
_shelx_space_group_comment
;
The symmetry employed for this shelxl refinement is uniquely defined
by the following loop, which should always be used as a source of
symmetry information in preference to the above space-group names.
They are only intended as comments.
;
_space_group_crystal_system     monoclinic
_space_group_name_H-M_alt     'C 2/c'
_space_group_name_Hall     '-C 2yc'
loop_
    _space_group_symop_operation_xyz
    'x, y, z'
    'x, -y, z+1/2'
    'x+1/2, y+1/2, z'
    'x+1/2, -y+1/2, z+1/2'
    '-x, -y, -z'
    '-x, y, -z-1/2'
    '-x+1/2, -y+1/2, -z'
    '-x+1/2, y+1/2, -z-1/2'
_cell_length_a     18.90(2)
_cell_length_b     8.388(12)
_cell_length_c     24.15(3)
_cell_angle_alpha     90
_cell_angle_beta     100.75(3)
_cell_angle_gamma     90
_cell_volume     3761(8)
_cell_formula_units_Z     8
_cell_measurement_reflns_used     24
_cell_measurement_theta_min     4.2
_cell_measurement_theta_max     25.1
_cell_measurement_temperature     298(2)
_exptl_crystal_description     irregular
_exptl_crystal_colour     red
_exptl_crystal_size_max     0.22
_exptl_crystal_size_mid     0.16
_exptl_crystal_size_min     0.13
_exptl_crystal_density_diffrn     2.236
_exptl_crystal_density_meas     2.181(3)
_exptl_crystal_density_method
;
flotation in carbon tetrachloride/bromoforom mixture.
Discrepancy may be due to an uncalibrated pycnometer.
;
_exptl_crystal_F_000     2384
loop_
    _exptl_crystal_face_index_h
    _exptl_crystal_face_index_k
    _exptl_crystal_face_index_l
    _exptl_crystal_face_perp_dist
    0. 0 -1 0.0785
    -1 0 1 0.0691
    0 0 1 0.0785
    1 0 1 0.0691
    1 0 0 0.0503
    1 0 -1 0.0691
    -1 1 -1 0.0785
    1 -1 1 0.0785
    1 1 1 0.1068
_exptl_absorpt_coefficient_mu     8.153
_exptl_absorpt_correction_type     gaussian
_exptl_absorpt_process_details
;
(Busing & Levy, 1957)
;
_exptl_absorpt_correction_T_min     0.384
_exptl_absorpt_correction_T_max     0.442
_exptl_special_details
;
Data reduction followed procedures in Corfield et al. (1973),
with programs written by Corfield and by Graeme Gainsford.
;
_diffrn_ambient_temperature     298(2)
_diffrn_radiation_type     MoK\a
_diffrn_radiation_wavelength     0.7107
_diffrn_radiation_monochromator     'oriented graphite 200 reflection'
_diffrn_measurement_device_type     'Picker 4-circle diffractometer'
_diffrn_measurement_method     '\q/2\q scans'
_diffrn_detector_area_resol_mean     ?
_diffrn_reflns_number     4262
_diffrn_reflns_av_R_equivalents     0.0249
_diffrn_reflns_theta_min     2.516
_diffrn_reflns_theta_max     27.501
_diffrn_reflns_theta_full     25.186
_diffrn_measured_fraction_theta_max     0.952
_diffrn_measured_fraction_theta_full     0.984
_diffrn_reflns_limit_h_min     0
_diffrn_reflns_limit_h_max     24
_diffrn_reflns_limit_k_min     0
_diffrn_reflns_limit_k_max     9
_diffrn_reflns_limit_l_min     -31
_diffrn_reflns_limit_l_max     30
_diffrn_standards_number     18
_diffrn_standards_interval_count     500
_diffrn_standards_interval_time     ?
_diffrn_standards_decay_%     -1.0(3)
loop_
    _diffrn_standard_refln_index_h
    _diffrn_standard_refln_index_k
    _diffrn_standard_refln_index_l
    1 1 0
    2 0 4
    -1 1 6
    -1 1 0
    -2 0 4
    1 1 -6
    10 0 2
    -8 0 8
    2 2 0
    -10 0 2
    8 0 -8
    -2 2 0
    -3 1 18
    12 0 0
    4 4 0
    3 1 -18
    -12 0 0
    0 -4 4
_refine_special_details
;
To reduce the number of parameters varied, the phenyl groups C16---C21 and
C22---C27 were constrained as rigid hexagons, with C---C distances of 1.385
\%A. <i>U</i>~eq~ values for the aromatic H atoms were set 1.2 times the
<i>U</i>~iso~ of their bonded C atoms.
;
_reflns_number_total     4142
_reflns_number_gt     3209
_reflns_threshold_expression     'I > 2\s(I)'
_refine_ls_structure_factor_coef     Fsqd
_refine_ls_matrix_type     full
_refine_ls_R_factor_all     0.0547
_refine_ls_R_factor_gt     0.0317
_refine_ls_wR_factor_gt     0.0742
_refine_ls_wR_factor_ref     0.0860
_refine_ls_goodness_of_fit_ref     1.025
_refine_ls_restrained_S_all     1.025
_refine_ls_number_reflns     4142
_refine_ls_number_parameters     220
_refine_ls_number_restraints     0
_refine_ls_hydrogen_treatment     constr
_refine_ls_weighting_scheme     calc
_refine_ls_weighting_details     'w=1/[\s^2^(Fo^2^)] where P=(Fo^2^+2Fc^2^)/3'
_atom_sites_solution_hydrogens     geom
_atom_sites_solution_primary     heavy
_atom_sites_solution_secondary     difmap
_refine_ls_shift/su_max     0.000
_refine_ls_shift/su_mean     0.000
_refine_diff_density_max     0.996
_refine_diff_density_min     -0.871
_refine_ls_extinction_method     none
_refine_ls_extinction_coef     ?
loop_
    _atom_type_symbol
    _atom_type_description
    _atom_type_scat_dispersion_real
    _atom_type_scat_dispersion_imag
    _atom_type_scat_source
    'Au' 'Au' -2.0133 8.8022
                         'International Tables Vol C Tables 4.2.6.8 and 6.1.1.4'
    'Cl' 'Cl' 0.1484 0.1585
                         'International Tables Vol C Tables 4.2.6.8 and 6.1.1.4'
    'S' 'S' 0.1246 0.1234
                         'International Tables Vol C Tables 4.2.6.8 and 6.1.1.4'
    'P' 'P' 0.1023 0.0942
                         'International Tables Vol C Tables 4.2.6.8 and 6.1.1.4'
    'F' 'F' 0.0171 0.0103
                         'International Tables Vol C Tables 4.2.6.8 and 6.1.1.4'
    'C' 'C' 0.0033 0.0016
                         'International Tables Vol C Tables 4.2.6.8 and 6.1.1.4'
    'H' 'H' 0.0000 0.0000
                         'International Tables Vol C Tables 4.2.6.8 and 6.1.1.4'
_computing_data_collection
;
Corfield (1972)
;
_computing_cell_refinement
;
Corfield (1972)
;
_computing_data_reduction
;
Corfield <i>et al.</i> (1973)
;
_computing_structure_solution
;
Corfield (1972)
;
_computing_structure_refinement
;
SHELXL2014 (Sheldrick, 2015)
;
_computing_molecular_graphics
;
ORTEPIII (Burnett & Johnson, 1996)
;
_computing_publication_material
;
SHELXL2014 (Sheldrick, 2015)
;
loop_
    _atom_site_type_symbol
    _atom_site_label
    _atom_site_fract_x
    _atom_site_fract_y
    _atom_site_fract_z
    _atom_site_U_iso_or_equiv
    _atom_site_adp_type
    _atom_site_calc_flag
    _atom_site_occupancy
    _atom_site_disorder_assembly
    _atom_site_disorder_group
    Au Au 0.03240(2) 0.02779(3) 0.08580(2) 0.03238(9) Uani d 1 . .
    Cl Cl1 0.14260(10) -0.0955(2) 0.09200(9) 0.0544(5) Uani d 1 . .
    Cl Cl2 -0.03221(10) -0.1909(2) 0.04280(8) 0.0503(4) Uani d 1 . .
    S S -0.07524(9) 0.1492(2) 0.08537(8) 0.0438(4) Uani d 1 . .
    P P 0.09063(8) 0.2433(2) 0.12802(7) 0.0309(3) Uani d 1 . .
    F F2 0.1031(2) 0.5694(5) 0.1812(2) 0.0572(12) Uani d 1 . .
    F F3 -0.0040(3) 0.7682(6) 0.1937(2) 0.0681(13) Uani d 1 . .
    F F4 -0.1413(3) 0.6750(6) 0.1616(2) 0.0757(15) Uani d 1 . .
    F F5 -0.1734(2) 0.3959(6) 0.1090(2) 0.0622(12) Uani d 1 . .
    C C1 0.0205(3) 0.3780(8) 0.1371(3) 0.0343(14) Uani d 1 . .
    C C2 0.0351(4) 0.5243(9) 0.1633(3) 0.0431(16) Uani d 1 . .
    C C3 -0.0190(4) 0.6241(9) 0.1708(3) 0.0479(18) Uani d 1 . .
    C C4 -0.0886(4) 0.5795(9) 0.1527(3) 0.0488(18) Uani d 1 . .
    C C5 -0.1042(3) 0.4341(10) 0.1269(3) 0.0461(18) Uani d 1 . .
    C C6 -0.0507(3) 0.3312(8) 0.1186(3) 0.0363(14) Uani d 1 . .
    C C7 0.1393(2) 0.1964(5) 0.19702(13) 0.0336(14) Uani d 1 . .
    C C8 0.2018(2) 0.2774(5) 0.21989(18) 0.0490(18) Uani d 1 . .
    H H8 0.2215 0.3507 0.1981 0.059 Uiso calc 1 . .
    C C9 0.2350(2) 0.2494(6) 0.27517(19) 0.058(2) Uani d 1 . .
    H H9 0.2769 0.3038 0.2905 0.070 Uiso calc 1 . .
    C C10 0.2057(3) 0.1403(6) 0.30757(14) 0.055(2) Uani d 1 . .
    H H10 0.2279 0.1215 0.3447 0.066 Uiso calc 1 . .
    C C11 0.1432(3) 0.0592(6) 0.28470(17) 0.060(2) Uani d 1 . .
    H H11 0.1235 -0.0140 0.3065 0.072 Uiso calc 1 . .
    C C12 0.1100(2) 0.0873(5) 0.22942(18) 0.0462(17) Uani d 1 . .
    H H12 0.0681 0.0329 0.2141 0.055 Uiso calc 1 . .
    C C13 0.1473(2) 0.3410(5) 0.08744(17) 0.0352(14) Uani d 1 . .
    C C14 0.12320(19) 0.4760(5) 0.05659(18) 0.0400(15) Uani d 1 . .
    H H14 0.0771 0.5146 0.0566 0.048 Uiso calc 1 . .
    C C15 0.1678(3) 0.5534(4) 0.02581(18) 0.0487(18) Uani d 1 . .
    H H15 0.1516 0.6441 0.0051 0.058 Uiso calc 1 . .
    C C16 0.2365(2) 0.4959(6) 0.0259(2) 0.051(2) Uani d 1 . .
    H H16 0.2664 0.5480 0.0052 0.062 Uiso calc 1 . .
    C C17 0.26061(18) 0.3610(6) 0.0567(2) 0.0527(19) Uani d 1 . .
    H H17 0.3068 0.3224 0.0568 0.063 Uiso calc 1 . .
    C C18 0.2160(2) 0.2835(5) 0.08750(19) 0.0433(16) Uani d 1 . .
    H H18 0.2323 0.1929 0.1082 0.052 Uiso calc 1 . .
loop_
    _atom_site_aniso_label
    _atom_site_aniso_U_11
    _atom_site_aniso_U_22
    _atom_site_aniso_U_33
    _atom_site_aniso_U_12
    _atom_site_aniso_U_13
    _atom_site_aniso_U_23
    Au 0.03286(13) 0.03025(15) 0.03249(12) -0.00327(11) 0.00210(8) -0.00023(11)
    Cl1 0.0446(10) 0.0441(11) 0.0717(13) 0.0115(8) 0.0038(9) -0.0094(9)
    Cl2 0.0572(11) 0.0408(10) 0.0499(10) -0.0166(8) 0.0022(8) -0.0058(8)
    S 0.0279(8) 0.0472(11) 0.0541(10) -0.0065(7) 0.0017(7) -0.0028(8)
    P 0.0258(7) 0.0295(9) 0.0361(8) -0.0005(6) 0.0022(6) 0.0001(6)
    F2 0.048(2) 0.046(3) 0.074(3) -0.006(2) 0.000(2) -0.019(2)
    F3 0.082(3) 0.051(3) 0.071(3) 0.010(3) 0.012(3) -0.023(2)
    F4 0.066(3) 0.073(4) 0.088(4) 0.037(3) 0.015(3) -0.013(3)
    F5 0.034(2) 0.072(3) 0.080(3) 0.009(2) 0.008(2) 0.005(3)
    C1 0.030(3) 0.031(4) 0.041(3) 0.004(3) 0.005(3) 0.001(3)
    C2 0.047(4) 0.038(4) 0.043(4) 0.005(3) 0.004(3) -0.008(3)
    C3 0.060(5) 0.034(4) 0.049(4) 0.013(3) 0.007(4) -0.003(3)
    C4 0.051(4) 0.045(5) 0.052(4) 0.021(4) 0.015(3) 0.002(3)
    C5 0.025(3) 0.065(5) 0.048(4) 0.010(3) 0.005(3) 0.013(4)
    C6 0.036(3) 0.041(4) 0.032(3) 0.003(3) 0.005(3) 0.007(3)
    C7 0.037(3) 0.031(4) 0.031(3) 0.004(3) 0.001(3) 0.001(3)
    C8 0.047(4) 0.048(5) 0.046(4) -0.011(3) -0.006(3) 0.006(3)
    C9 0.050(4) 0.065(6) 0.051(4) -0.001(4) -0.012(4) -0.011(4)
    C10 0.068(5) 0.054(5) 0.040(4) 0.016(4) 0.001(4) -0.002(4)
    C11 0.089(6) 0.053(5) 0.039(4) -0.003(5) 0.014(4) 0.012(3)
    C12 0.054(4) 0.040(4) 0.044(4) -0.008(3) 0.008(3) 0.000(3)
    C13 0.031(3) 0.036(4) 0.038(3) 0.000(3) 0.003(3) 0.000(3)
    C14 0.042(4) 0.039(4) 0.040(3) -0.001(3) 0.009(3) 0.002(3)
    C15 0.070(5) 0.031(4) 0.047(4) -0.007(4) 0.017(4) 0.004(3)
    C16 0.059(5) 0.051(5) 0.047(4) -0.017(4) 0.017(4) -0.003(3)
    C17 0.041(4) 0.062(5) 0.057(5) -0.006(4) 0.016(3) -0.002(4)
    C18 0.034(3) 0.045(4) 0.051(4) 0.001(3) 0.006(3) -0.001(3)
_geom_special_details
;
All e.s.d.'s (except the e.s.d. in the dihedral angle between two l.s. planes)
are estimated using the full covariance matrix. The cell e.s.d.'s are taken
into account individually in the estimation of e.s.d.'s in distances, angles
and torsion angles; correlations between e.s.d.'s in cell parameters are only
used when they are defined by crystal symmetry. An approximate (isotropic)
treatment of cell e.s.d.'s is used for estimating e.s.d.'s involving l.s.
planes.
;
loop_
    _geom_bond_atom_site_label_1
    _geom_bond_atom_site_label_2
    _geom_bond_site_symmetry_2
    _geom_bond_distance
    _geom_bond_publ_flag
    Au S . 2.273(3) y
    Au P . 2.258(3) y
    Au Cl2 . 2.337(3) y
    Au Cl1 . 2.305(3) y
    Au Cl2 5 3.393(4) ?
    Au F3 1_545 3.560(6) ?
    S C6 . 1.747(7) ?
    P C1 . 1.787(6) ?
    P C7 . 1.791(4) ?
    P C13 . 1.781(4) ?
    F2 C2 . 1.331(8) ?
    F3 C3 . 1.337(9) ?
    F4 C4 . 1.328(8) ?
    F5 C5 . 1.338(8) ?
    C1 C6 . 1.393(8) ?
    C1 C2 . 1.385(10) ?
    C2 C3 . 1.360(10) ?
    C3 C4 . 1.358(10) ?
    C4 C5 . 1.375(11) ?
    C5 C6 . 1.372(9) ?
    C7 C8 . 1.3850 ?
    C7 C12 . 1.3850 ?
    C8 C9 . 1.3850 ?
    C8 H8 . 0.9300 ?
    C9 C10 . 1.3850 ?
    C9 H9 . 0.9300 ?
    C10 C11 . 1.3850 ?
    C10 H10 . 0.9300 ?
    C11 C12 . 1.3850 ?
    C11 H11 . 0.9300 ?
    C12 H12 . 0.9300 ?
    C13 C14 . 1.3850 ?
    C13 C18 . 1.3850 ?
    C14 C15 . 1.3850 ?
    C14 H14 . 0.9300 ?
    C15 C16 . 1.3850 ?
    C15 H15 . 0.9300 ?
    C16 C17 . 1.3850 ?
    C16 H16 . 0.9300 ?
    C17 C18 . 1.3850 ?
    C17 H17 . 0.9300 ?
    C18 H18 . 0.9300 ?
loop_
    _geom_angle_atom_site_label_1
    _geom_angle_atom_site_label_2
    _geom_angle_atom_site_label_3
    _geom_angle_site_symmetry_1
    _geom_angle_site_symmetry_3
    _geom_angle
    _geom_angle_publ_flag
    S Au P . . 90.22(10) y
    S Au Cl2 . . 87.51(10) y
    P Au Cl2 . . 177.69(6) y
    S Au Cl1 . . 176.59(7) y
    P Au Cl1 . . 88.36(10) y
    Cl2 Au Cl1 . . 93.88(11) y
    S Au Cl2 . 5 88.12(7) y
    P Au Cl2 . 5 90.45(9) y
    Cl2 Au Cl2 . 5 89.91(9) y
    Cl1 Au Cl2 . 5 94.99(7) y
    S Au F3 . 1_545 88.98(11) ?
    P Au F3 . 1_545 107.67(12) ?
    Cl2 Au F3 . 1_545 71.87(12) ?
    Cl1 Au F3 . 1_545 88.50(11) ?
    Cl2 Au F3 5 1_545 161.66(8) ?
    C6 S Au . . 103.2(2) ?
    C1 P C7 . . 106.8(3) ?
    C1 P C13 . . 108.2(3) ?
    C7 P C13 . . 110.8(2) ?
    C1 P Au . . 104.6(2) ?
    C7 P Au . . 111.53(17) ?
    C13 P Au . . 114.36(18) ?
    C6 C1 C2 . . 119.7(6) ?
    C6 C1 P . . 118.5(5) ?
    C2 C1 P . . 121.8(5) ?
    F2 C2 C3 . . 119.1(6) ?
    F2 C2 C1 . . 119.9(6) ?
    C3 C2 C1 . . 121.0(7) ?
    C4 C3 C2 . . 119.7(7) ?
    C4 C3 F3 . . 120.0(7) ?
    C2 C3 F3 . . 120.3(7) ?
    F4 C4 C3 . . 119.5(7) ?
    F4 C4 C5 . . 120.2(7) ?
    C3 C4 C5 . . 120.2(6) ?
    C6 C5 F5 . . 120.3(7) ?
    C6 C5 C4 . . 121.4(6) ?
    F5 C5 C4 . . 118.3(6) ?
    C5 C6 C1 . . 118.0(6) ?
    C5 C6 S . . 118.5(5) ?
    C1 C6 S . . 123.4(5) ?
    C8 C7 C12 . . 120.0 ?
    C8 C7 P . . 121.0(3) ?
    C12 C7 P . . 118.7(3) ?
    C7 C8 C9 . . 120.0 ?
    C7 C8 H8 . . 120.0 ?
    C9 C8 H8 . . 120.0 ?
    C10 C9 C8 . . 120.0 ?
    C10 C9 H9 . . 120.0 ?
    C8 C9 H9 . . 120.0 ?
    C11 C10 C9 . . 120.0 ?
    C11 C10 H10 . . 120.0 ?
    C9 C10 H10 . . 120.0 ?
    C10 C11 C12 . . 120.0 ?
    C10 C11 H11 . . 120.0 ?
    C12 C11 H11 . . 120.0 ?
    C11 C12 C7 . . 120.0 ?
    C11 C12 H12 . . 120.0 ?
    C7 C12 H12 . . 120.0 ?
    C14 C13 C18 . . 120.0 ?
    C14 C13 P . . 120.0(2) ?
    C18 C13 P . . 120.0(2) ?
    C15 C14 C13 . . 120.0 ?
    C15 C14 H14 . . 120.0 ?
    C13 C14 H14 . . 120.0 ?
    C16 C15 C14 . . 120.0 ?
    C16 C15 H15 . . 120.0 ?
    C14 C15 H15 . . 120.0 ?
    C17 C16 C15 . . 120.0 ?
    C17 C16 H16 . . 120.0 ?
    C15 C16 H16 . . 120.0 ?
    C16 C17 C18 . . 120.0 ?
    C16 C17 H17 . . 120.0 ?
    C18 C17 H17 . . 120.0 ?
    C17 C18 C13 . . 120.0 ?
    C17 C18 H18 . . 120.0 ?
    C13 C18 H18 . . 120.0 ?
loop_
    _geom_hbond_atom_site_label_D
    _geom_hbond_atom_site_label_H
    _geom_hbond_atom_site_label_A
    _geom_hbond_site_symmetry_A
    _geom_hbond_distance_DH
    _geom_hbond_distance_HA
    _geom_hbond_distance_DA
    _geom_hbond_angle_DHA
    C12 H12 F3 1_545 0.93 2.60 3.444(7) 150.6
    C18 H18 F4 3_545 0.93 2.50 3.082(7) 120.9
_shelx_hkl_file
;
   3   1 -31   81.26   55.58
   5   1 -31 -105.57   53.34
   7   1 -31  -24.62   54.01
  10   0 -30  -39.89   50.34
   9   1 -30 -111.73   50.70
  11   1 -30   74.81   51.84
  10   2 -30   64.57   52.77
   1   1 -29 -119.25   48.35
   3   1 -29   -4.41   49.27
   5   1 -29  -78.68   48.16
   7   1 -29   13.16   48.78
   9   1 -29 -125.48   49.01
  11   1 -29  -10.19   49.93
  13   1 -29   24.91   52.38
   2   2 -29  -40.51   46.12
   4   2 -29   21.75   47.19
   6   2 -29  -27.00   50.00
   1   3 -29   60.50   51.15
   3   3 -29    4.27   49.37
   7   3 -29  -27.73   57.22
   2   4 -29   97.07   54.99
   4   0 -28   69.70   43.26
   5   1 -28   66.17   44.10
   4   2 -28    8.09   44.78
   6   2 -28  -51.61   45.85
   3   3 -28   56.68   47.92
   5   3 -28  -22.21   46.73
   7   3 -28  -84.77   54.78
   4   4 -28  -55.47   49.27
   6   4 -28  -46.18   53.70
   3   1 -27   -4.11   43.07
   5   1 -27  -16.19   41.85
   7   1 -27    3.93   45.48
   9   1 -27 -119.28   47.16
  11   1 -27   12.99   46.94
  13   1 -27   -0.43   49.02
  15   1 -27  -88.35   50.04
   2   2 -27 -241.94   50.99
   4   2 -27   68.00   45.13
   6   2 -27 -143.12   45.62
   8   2 -27 -127.02   47.90
  10   2 -27  -62.22   48.52
  12   2 -27 -163.22   52.02
  14   2 -27   23.93   50.32
   3   3 -27   79.25   47.68
   7   3 -27   -8.05   55.06
   9   3 -27  -58.11   50.05
  11   3 -27  -28.58   48.73
   8   4 -27   40.84   50.22
  10   4 -27  -24.36   49.01
  12   4 -27   90.09   54.14
   7   5 -27   94.83   52.01
   9   5 -27   -5.48   50.17
  12   0 -26   82.33   47.99
  14   0 -26  -27.65   47.15
  16   0 -26   71.14   49.30
  13   1 -26   84.77   47.77
  15   1 -26  -19.31   47.62
  17   1 -26  103.84   53.72
  14   2 -26   32.29   47.18
  16   2 -26   -0.45   51.67
  15   3 -26  -80.43   52.03
   1   5 -26   73.46   50.65
  11   5 -26    9.43   51.11
   2   6 -26   -5.32   52.16
   4   6 -26   97.00   51.39
   1   1 -25   10.90   43.08
   3   1 -25 -158.86   43.53
   5   1 -25  -28.75   40.90
   9   1 -25   38.97   44.04
  11   1 -25   -0.24   44.20
  13   1 -25  -34.82   43.94
  17   1 -25  -72.19   51.19
   4   2 -25 -264.39   48.61
   6   2 -25 -114.87   46.41
  16   2 -25  -57.55   49.09
   3   3 -25    0.02   44.03
   5   3 -25 -585.21   62.34
   7   3 -25  -97.91   47.85
   2   4 -25   32.58   48.10
   4   4 -25  -59.96   48.78
   6   4 -25 -507.63   59.98
   8   4 -25   50.52   48.16
   3   5 -25  -48.01   45.94
   5   5 -25   38.60   47.47
   7   5 -25   92.49   51.00
   4   6 -25   51.09   48.68
   6   6 -25   84.21   50.60
   8   0 -24   43.04   38.51
  10   0 -24   10.93   39.52
   9   1 -24  -63.33   40.58
  10   2 -24   46.41   41.53
   9   3 -24   70.86   44.01
   8   4 -24   -8.52   41.76
  10   4 -24 -111.53   44.68
  12   4 -24   44.71   48.99
   7   5 -24   -0.25   46.05
   9   5 -24  -57.96   46.24
  11   5 -24   27.69   49.49
  13   5 -24   68.55   53.28
   8   6 -24  -14.26   50.43
  10   6 -24   38.72   52.42
   3   7 -24   78.96   50.72
   5   7 -24  -10.25   53.00
   1   1 -23   55.18   42.80
   3   1 -23 -101.47   40.06
   5   1 -23   16.14   37.02
   9   1 -23   -0.10   39.71
  15   1 -23  -25.31   45.04
  17   1 -23    8.74   49.32
  19   1 -23   72.05   49.93
   2   2 -23  -72.22   37.76
   4   2 -23 -592.13   62.81
  14   2 -23   -4.51   44.16
  16   2 -23   43.98   48.20
   1   3 -23   10.30   38.20
   3   3 -23  -34.39   38.60
   5   3 -23  292.05   51.41
  11   3 -23   71.51   44.41
  13   3 -23   67.34   46.42
  15   3 -23   89.09   47.20
  17   3 -23  -29.01   49.47
  12   4 -23   90.54   46.84
  14   4 -23    9.01   50.85
  16   4 -23  -29.51   52.51
  15   5 -23  -50.98   52.95
  18   0 -22  143.18   50.06
  20   0 -22   72.73   50.40
  19   1 -22   18.36   48.96
   4   2 -22 -283.02   42.92
   3   3 -22  -19.68   36.45
   5   3 -22  -56.02   39.72
  19   3 -22  -94.86   51.57
   2   4 -22   -0.09   39.69
   4   4 -22   52.37   40.09
  18   4 -22   44.66   51.34
   5   5 -22  -49.63   42.74
   4   6 -22   66.89   49.01
   6   6 -22  -46.47   46.22
  14   6 -22   19.96   53.23
   1   7 -22   47.05   49.87
   3   7 -22  -18.85   50.93
   5   7 -22   -0.27   50.27
   3   1 -21  -33.87   35.62
   5   1 -21  -26.14   33.42
   7   1 -21  -60.88   34.28
  13   1 -21   21.63   41.00
  19   1 -21    4.26   49.27
   6   2 -21  -21.20   36.59
   8   2 -21   60.97   37.78
  10   2 -21   53.96   38.39
  12   2 -21   64.65   38.85
  18   2 -21   -4.84   47.45
   9   3 -21   34.57   40.21
   8   4 -21   57.11   38.06
  10   4 -21   60.51   43.05
  11   5 -21  -97.04   44.04
  10   6 -21   -9.39   46.04
   2   0 -20 2897.29  158.26
   4   0 -20 1600.41   96.31
   6   0 -20  998.70   69.26
  14   0 -20  -32.26   38.27
   1   1 -20  465.33   49.59
   3   1 -20 2252.90  128.21
   5   1 -20 2285.66  129.45
  13   1 -20    3.23   37.32
  15   1 -20  -15.14   40.91
  14   2 -20   25.59   38.74
  16   2 -20    3.72   43.01
  13   3 -20  -19.13   40.25
  15   3 -20   -0.37   42.19
  14   4 -20    3.86   44.63
   1   5 -20   60.85   40.39
  15   5 -20   45.81   50.20
  17   5 -20   73.24   52.60
   2   6 -20   15.48   42.49
  10   6 -20   73.30   47.10
  14   6 -20   13.92   48.92
  16   6 -20   14.81   52.02
   1   7 -20  -22.66   45.59
   3   7 -20   86.81   47.62
   9   7 -20   -4.84   50.70
  11   7 -20   63.30   53.52
  13   7 -20  -67.34   53.73
   2   8 -20  -69.40   54.12
   4   8 -20   87.28   54.21
   6   8 -20   77.46   51.62
   8   8 -20  -84.85   54.37
   1   1 -19  -40.02   40.75
   3   1 -19   71.48   35.78
   5   1 -19   35.14   34.18
   7   1 -19   17.34   36.08
   9   1 -19  -22.87   34.86
  13   1 -19   59.94   38.39
  15   1 -19   35.76   37.91
  17   1 -19   51.23   44.69
  19   1 -19  -30.63   47.37
  21   1 -19  -33.93   50.36
   2   2 -19  -50.67   39.00
   4   2 -19  -27.20   39.48
   6   2 -19   30.45   39.74
  16   2 -19   46.18   41.33
  18   2 -19   46.35   45.71
  20   2 -19   60.17   49.18
   5   3 -19  154.40   38.64
   4   4 -19 -106.30   38.31
  18   4 -19   13.38   47.02
   3   5 -19   23.36   37.63
  17   5 -19   47.54   52.10
   2   6 -19  -57.03   41.99
   4   6 -19  -44.94   41.46
   6   6 -19   15.01   42.31
   3   7 -19    8.24   46.49
   4   8 -19   75.19   50.11
   2   0 -18 5205.66  270.65
   4   0 -18 1883.00  106.86
   6   0 -18 1458.06   88.61
   8   0 -18  468.14   48.00
  10   0 -18  -30.46   38.45
  22   0 -18   92.39   50.19
   1   1 -18 8758.00  448.27
   3   1 -18 5210.22  271.20
   5   1 -18 1775.94  103.14
   7   1 -18  556.82   49.44
   9   1 -18  -48.95   37.85
   2   2 -18 4819.25  252.55
   4   2 -18 6546.97  338.59
   6   2 -18 1775.57  104.39
   8   2 -18  117.77   41.41
   1   3 -18 3079.95  167.53
   3   3 -18 4879.84  257.42
   5   3 -18 3654.28  196.31
   9   3 -18  -30.14   33.83
  10   4 -18   26.59   36.00
  20   4 -18   14.45   52.24
   9   5 -18  -21.60   38.44
  19   5 -18   70.28   52.76
   6   6 -18   -0.10   41.17
  12   6 -18   46.90   46.26
  14   6 -18   59.20   48.39
   5   7 -18   73.03   45.36
   7   7 -18  -25.22   44.87
   9   7 -18   52.07   44.97
  11   7 -18   27.12   46.86
  13   7 -18   23.87   50.19
   4   8 -18   13.38   48.37
   6   8 -18   22.75   49.35
  10   8 -18   39.76   53.82
   1   1 -17  830.06   60.75
   3   1 -17   27.05   31.59
   5   1 -17   -8.54   30.95
   7   1 -17  326.90   40.64
   9   1 -17  272.54   43.22
  13   1 -17   -0.08   34.64
  21   1 -17   86.66   47.08
   2   2 -17   58.86   38.87
   4   2 -17  192.94   39.04
   6   2 -17  942.54   64.39
   8   2 -17  438.69   44.81
  10   2 -17  326.50   44.42
  14   2 -17  -30.08   37.09
  20   2 -17   53.31   49.29
   1   3 -17   -9.41   34.12
   3   3 -17 1215.04   83.56
   5   3 -17 3311.78  178.35
   7   3 -17 1021.16   70.87
  15   3 -17  -14.72   41.46
  16   4 -17  -53.19   44.15
  18   4 -17   66.13   45.83
  13   5 -17    3.91   45.24
  15   5 -17   33.68   47.04
  17   5 -17   81.81   49.16
  14   6 -17   53.38   47.77
  13   7 -17   80.35   48.02
  15   7 -17 -117.62   53.38
   2   0 -16  150.34   30.75
   4   0 -16   -9.99   28.50
   6   0 -16 1315.40   79.28
   8   0 -16 8423.59  431.05
  10   0 -1612449.12  633.35
  12   0 -16 5258.40  275.78
  20   0 -16   41.94   44.45
  22   0 -16   18.44   49.18
   1   1 -16 4786.26  248.56
   3   1 -16   65.28   29.63
   5   1 -16 1725.55   98.33
   7   1 -16 1422.44   84.21
   9   1 -16 4926.45  257.77
  11   1 -16 5973.48  310.86
  19   1 -16  -12.37   43.77
   2   2 -16 2556.52  139.34
   4   2 -16  -19.81   30.99
   6   2 -16 1124.06   71.75
   8   2 -16 2677.46  146.64
  10   2 -16 2484.59  138.03
  20   2 -16   60.90   47.34
   1   3 -16  778.98   56.66
   3   3 -16   26.88   38.72
   5   3 -16  228.61   38.48
   7   3 -16  822.91   59.38
   9   3 -16 1248.94   79.73
  19   3 -16  116.18   47.20
   2   4 -16  -68.07   35.66
   4   4 -16  215.29   40.84
   6   4 -16  301.86   43.83
  18   4 -16    8.21   44.48
  20   4 -16   28.27   50.51
  17   5 -16   39.70   45.64
  19   5 -16    9.04   47.82
   4   6 -16   70.38   38.81
  16   6 -16   83.91   50.42
  18   6 -16  -10.62   52.08
   5   7 -16   57.22   41.09
  11   7 -16   17.04   45.45
  13   7 -16  -37.43   51.29
  15   7 -16   44.30   50.93
   2   8 -16  -71.09   49.62
   4   8 -16  -48.31   46.23
   6   8 -16   65.61   47.12
   8   8 -16   -0.27   49.46
  10   8 -16   -9.76   53.08
   1   9 -16   -0.47   53.19
   3   9 -16  -40.82   53.76
   5   9 -16   63.95   50.39
   1   1 -15  381.90   40.02
   3   1 -15  439.88   39.68
   5   1 -15  895.77   59.06
   7   1 -15   96.54   33.07
   9   1 -15  270.79   37.65
  11   1 -15    8.08   36.50
  19   1 -15   23.54   43.38
  21   1 -15  -13.57   48.00
   2   2 -15 1377.58   84.55
   4   2 -15 1064.32   67.51
   6   2 -15  430.28   41.40
   8   2 -15   97.02   33.09
  10   2 -15  127.25   35.29
  22   2 -15   95.28   50.47
   1   3 -15 1708.80   98.47
   3   3 -15 2996.25  161.85
   5   3 -15  381.45   40.77
   7   3 -15  100.80   34.37
   9   3 -15  143.14   37.06
  11   3 -15   34.38   31.79
  21   3 -15   98.26   49.06
   2   4 -15 1566.55   92.74
   4   4 -15  728.49   59.63
   6   4 -15  537.08   50.68
   8   4 -15   62.50   36.82
  10   4 -15  -24.06   32.97
  19   5 -15   95.25   50.47
  10   6 -15   58.77   40.52
   9   7 -15  -24.59   41.93
   8   8 -15   48.56   46.27
  10   8 -15   69.78   51.80
   2   0 -14 3153.89  165.65
   4   0 -14 2851.98  151.01
   6   0 -14 9286.00  472.01
   8   0 -1412822.71  649.57
  10   0 -14 8816.26  450.46
  12   0 -14  964.84   65.66
  14   0 -14   19.86   31.06
   1   1 -14 3855.08  200.47
   3   1 -14 4915.99  253.32
   5   1 -14 6043.14  309.85
   7   1 -14 6696.38  343.11
   9   1 -14 6545.54  336.69
  11   1 -14 3076.90  166.19
  13   1 -14  127.75   37.56
   2   2 -14 9149.59  465.34
   4   2 -14 8456.18  430.85
   6   2 -14 6206.00  318.96
   8   2 -14 4754.33  247.26
  10   2 -14 1365.65   82.92
  12   2 -14  195.56   38.10
   1   3 -14 2231.28  122.35
   3   3 -14 6431.73  331.41
   5   3 -14 6542.06  336.34
   7   3 -14 4410.76  231.30
   9   3 -14 1528.40   90.79
  11   3 -14  213.10   39.89
  13   3 -14   39.65   34.59
  15   3 -14   67.18   39.22
   2   4 -14  392.70   42.80
   4   4 -14 2922.70  158.66
   6   4 -14 6676.42  344.79
   8   4 -14 3013.76  164.40
  14   4 -14  -14.02   37.86
   1   5 -14   51.96   35.17
   3   5 -14 1062.34   72.15
   5   5 -14 1808.90  107.21
  14   6 -14  -50.33   46.43
  13   7 -14   -4.82   47.25
  15   7 -14   76.54   52.77
   2   8 -14  -59.05   47.74
   4   8 -14   82.79   43.86
   6   8 -14   33.19   43.44
   8   8 -14   34.83   48.65
  10   8 -14   90.93   49.88
  12   8 -14   -9.85   53.62
  14   8 -14   56.34   55.57
   1   9 -14   37.99   51.43
   3   9 -14   67.55   50.72
   5   9 -14  -52.90   50.62
   1   1 -13   47.54   30.60
   3   1 -13 1119.88   66.40
   5   1 -13 1152.58   68.11
   7   1 -13  576.96   43.09
   9   1 -13  285.04   36.79
  11   1 -13  523.90   46.14
  13   1 -13    6.08   35.84
  15   1 -13    2.88   33.32
  19   1 -13   57.22   42.48
  23   1 -13 -112.22   50.93
   2   2 -13 4022.60  213.58
   4   2 -13  903.95   58.76
   6   2 -13  749.25   52.31
   8   2 -13  151.02   32.74
  10   2 -13  426.70   43.75
  12   2 -13  715.71   57.02
  16   2 -13   52.57   38.52
  18   2 -13   55.46   42.46
  22   2 -13   -0.58   47.11
   1   3 -13   22.18   28.95
   3   3 -13 -403.86   45.44
   5   3 -13  510.75   44.16
   7   3 -13 2347.72  128.89
   9   3 -13  964.06   64.93
  11   3 -13  754.95   58.92
  17   3 -13   14.49   40.86
  19   3 -13   65.15   43.41
  21   3 -13   91.18   48.31
   2   4 -13   48.09   32.49
   4   4 -13  268.24   43.28
   6   4 -13 1844.39  106.34
   8   4 -13 2133.29  121.19
  10   4 -13 1529.13   94.56
  18   4 -13  -16.90   41.68
  22   4 -13   75.98   56.41
   1   5 -13  215.79   37.93
   3   5 -13  234.37   39.66
   5   5 -13  -29.05   36.66
  17   5 -13   58.62   44.01
  19   5 -13   41.24   47.41
   3   7 -13   28.22   40.57
   4   8 -13   28.14   42.60
   3   9 -13   32.72   49.52
   2   0 -1213034.06  657.14
   4   0 -12 3317.93  172.47
   6   0 -12 1507.90   84.16
   8   0 -12  170.65   29.54
  10   0 -12  946.15   61.14
  12   0 -12 4995.75  260.30
  14   0 -12  562.14   50.29
  24   0 -12  -50.95   52.92
   1   1 -1212428.77  627.12
   3   1 -12 7798.00  395.78
   5   1 -12 2766.18  145.58
   7   1 -12 1807.78   99.54
   9   1 -12   66.21   28.56
  11   1 -12 1346.81   81.15
  13   1 -12 2776.98  151.67
  23   1 -12   28.43   50.80
   2   2 -1217203.85  866.73
   4   2 -12 8740.58  443.64
   6   2 -12 2385.20  127.69
   8   2 -12    2.43   27.91
  10   2 -12  563.60   47.00
  12   2 -12 1550.69   92.95
  22   2 -12  -51.56   47.32
   1   3 -12 7329.79  374.12
   3   3 -12 5698.06  293.01
   5   3 -12 4067.81  212.09
   7   3 -12 1714.61   97.46
   9   3 -12   10.45   30.31
  11   3 -12 1660.09   98.35
  23   3 -12  243.56   56.04
   2   4 -12 2849.82  152.92
   4   4 -12 5018.38  260.94
   6   4 -12 3139.67  168.15
   8   4 -12  -86.64   35.18
  10   4 -12  550.62   51.96
  22   4 -12   95.35   53.73
   1   5 -12  839.00   61.48
   3   5 -12 3084.56  166.55
   5   5 -12 1078.27   71.88
   7   5 -12  -43.32   38.22
  11   5 -12   41.03   35.79
  21   5 -12    9.77   54.09
   6   6 -12   36.68   34.97
   8   6 -12  -15.95   36.40
  10   6 -12   64.65   37.69
  12   6 -12  -18.64   40.90
   5   7 -12   30.90   37.99
   9   7 -12   14.70   40.37
  11   7 -12  -40.21   43.47
  13   7 -12   77.29   44.81
  17   7 -12   59.90   55.40
   2   8 -12   31.71   45.58
   8   8 -12   50.28   44.99
  14   8 -12   44.98   55.31
   3   9 -12   31.90   48.29
   5   9 -12   50.36   47.98
   1   1 -11  704.55   48.40
   3   1 -11   11.43   20.46
   5   1 -11   92.77   22.31
   7   1 -11  504.36   38.85
   9   1 -11  893.00   58.49
  11   1 -11   77.38   30.65
  13   1 -11  140.93   35.97
  15   1 -11   40.03   32.14
  17   1 -11    6.40   36.15
  21   1 -11   46.43   45.79
  23   1 -11   80.55   48.13
   2   2 -11  350.44   31.24
   4   2 -11  364.82   31.77
   6   2 -11  904.68   56.21
   8   2 -11  230.96   32.14
  10   2 -11  320.69   38.05
  12   2 -11 1009.46   67.86
  14   2 -11    0.30   38.97
  20   2 -11   69.07   44.39
  22   2 -11   36.40   47.64
   1   3 -11   26.99   25.33
   3   3 -11 1414.65   80.56
   5   3 -11 1920.42  105.72
   7   3 -11 2411.88  130.61
   9   3 -11  484.32   44.09
  11   3 -11  598.21   50.94
  13   3 -11  485.07   49.18
  15   3 -11  -56.55   35.85
  23   3 -11  100.55   55.16
   2   4 -11 2359.94  128.12
   4   4 -11 5593.65  288.84
   6   4 -11 4517.65  235.72
   8   4 -11 2280.97  127.27
  10   4 -11 1805.98  105.81
  14   4 -11    9.56   36.29
   1   5 -11  843.39   58.62
   3   5 -11 1771.13  103.32
   5   5 -11 8018.78  411.71
   7   5 -11 5807.62  302.26
  13   5 -11  -78.23   38.22
  15   5 -11   10.92   40.50
  17   5 -11   77.34   42.01
  12   6 -11   43.53   40.25
  14   6 -11   66.90   42.99
  13   7 -11   63.72   45.76
  15   7 -11   50.01   47.65
  14   8 -11  -20.49   50.53
   2   0 -10   70.85   19.71
   4   0 -10  856.69   50.80
   6   0 -10  921.88   54.79
   8   0 -1016019.70  807.11
  10   0 -1014560.10  735.26
  12   0 -10 4285.85  224.24
  14   0 -10  255.87   37.98
  18   0 -10   -0.09   38.72
   1   1 -10 7646.15  386.95
   3   1 -10  585.22   38.11
   5   1 -10 1785.99   96.09
   7   1 -10 6501.77  331.29
   9   1 -1012563.44  635.14
  11   1 -10 8133.75  415.29
  13   1 -10 3117.03  167.35
  15   1 -10 1685.39  100.45
  19   1 -10  -40.98   40.77
   2   2 -10 -155.49   27.71
   4   2 -10 1591.91   87.03
   6   2 -10  885.79   54.33
   8   2 -10 3917.23  204.05
  10   2 -10 6815.81  349.18
  12   2 -10 7439.56  381.72
  14   2 -10 4553.03  240.12
  18   2 -10  -46.54   38.63
   1   3 -10 1228.90   70.93
   3   3 -10  417.21   34.79
   5   3 -10  778.58   51.05
   7   3 -10 2601.22  139.56
   9   3 -10 3123.11  166.82
  11   3 -10 3156.00  169.36
  13   3 -10 4551.63  240.29
  19   3 -10    7.49   40.63
   2   4 -10 1111.09   68.21
   4   4 -10   89.55   30.25
   6   4 -10 2236.22  123.25
   8   4 -10 2843.80  153.68
  10   4 -10 3443.95  184.64
  18   4 -10   59.22   42.53
  20   4 -10    4.00   46.16
   1   5 -10   72.87   33.08
   3   5 -10  -33.07   33.76
   5   5 -10  647.10   52.68
   7   5 -10  926.99   65.62
   9   5 -10 1288.65   82.25
  17   5 -10   52.32   42.76
  19   5 -10   22.08   46.43
  21   5 -10   70.04   54.44
   2   6 -10   72.68   38.23
   4   6 -10  433.70   47.44
  16   6 -10   29.38   45.94
  18   6 -10   74.14   49.41
  20   6 -10  -21.01   54.30
  15   7 -10  -45.55   49.24
  17   7 -10   19.29   52.95
   6   8 -10   23.11   41.29
  12   8 -10   67.90   47.06
  14   8 -10  -84.15   51.89
  16   8 -10  -68.75   54.85
   1   9 -10  -47.88   47.62
   3   9 -10   52.70   47.16
   5   9 -10  -45.46   47.22
   1   1  -9 -334.48   33.05
   3   1  -9  -10.19   18.70
   5   1  -9  340.88   30.15
   7   1  -9 1175.54   67.82
   9   1  -9 3717.16  193.73
  11   1  -9  363.98   37.19
  13   1  -9   61.09   31.86
  15   1  -9  -23.99   36.53
  23   1  -9   -0.43   49.58
   2   2  -9 6640.90  337.06
   4   2  -9 2509.10  131.70
   6   2  -9  145.01   24.92
   8   2  -9  221.38   29.00
  10   2  -9   50.67   30.11
  12   2  -9   86.08   34.95
  14   2  -9  799.03   60.48
  24   2  -9   14.73   51.75
   1   3  -9 1443.56   80.25
   3   3  -9 3341.44  173.87
   5   3  -9 2599.41  137.87
   7   3  -9   72.79   27.07
   9   3  -9  -10.16   28.99
  11   3  -9  370.71   41.39
  13   3  -9  459.19   48.04
  23   3  -9    9.44   51.17
   2   4  -9 2797.94  148.99
   4   4  -9 3224.21  170.41
   6   4  -9 1603.56   91.99
   8   4  -9  211.86   34.79
  10   4  -9   13.38   34.23
  12   4  -9  229.89   40.30
   1   5  -9 2365.68  129.12
   3   5  -9 5751.98  297.31
   5   5  -9 5573.24  289.08
   7   5  -9 1053.57   70.49
   9   5  -9  176.57   39.37
   2   6  -9 3888.06  207.05
   4   6  -9 1849.38  108.55
   6   6  -9  298.13   43.26
   8   6  -9   65.15   34.00
   9   7  -9  -53.27   37.77
   8   8  -9   59.40   42.66
  10   8  -9   37.30   44.41
   2   0  -818302.40  918.36
   4   0  -817373.17  872.30
   6   0  -816120.38  810.45
   8   0  -823286.61 1169.63
  10   0  -8 9339.26  473.89
  12   0  -8   -1.52   28.88
  14   0  -8   16.81   31.43
   1   1  -812483.43  627.98
   3   1  -811559.68  581.63
   5   1  -819936.33 1000.92
   7   1  -814488.84  729.55
   9   1  -8 9486.14  480.70
  11   1  -8 2796.43  149.26
  13   1  -8  328.68   39.44
  15   1  -8 1025.77   70.48
   2   2  -8 5312.20  270.21
   4   2  -8 9838.28  496.45
   6   2  -8 3752.35  193.52
   8   2  -8 3975.15  205.98
  10   2  -8 2194.87  119.69
  12   2  -8  600.07   47.97
  14   2  -8  160.63   37.78
   1   3  -8 2157.58  114.54
   3   3  -8 6629.93  337.17
   5   3  -8 7574.23  384.82
   7   3  -8 6793.81  346.84
   9   3  -8 2942.35  156.64
  11   3  -8  661.28   51.06
  13   3  -8   34.93   36.78
  15   3  -8   72.80   36.31
   2   4  -8 3697.76  192.63
   4   4  -8 8024.30  408.56
   6   4  -814380.29  726.50
   8   4  -8 3167.39  168.71
  10   4  -8  264.86   38.45
  12   4  -8  154.84   37.24
   1   5  -8  820.02   55.28
   3   5  -8 4177.86  218.91
   5   5  -8 7751.77  397.15
   7   5  -8 4157.48  218.92
   9   5  -8 1569.24   94.86
   2   6  -8  646.23   52.13
   4   6  -8  478.58   47.43
   6   6  -8  738.51   57.50
  14   6  -8   30.15   42.10
   3   7  -8   49.41   34.06
   7   7  -8   42.73   36.12
  13   7  -8   16.18   44.42
   2   8  -8   75.98   41.90
   8   8  -8   66.25   41.11
  14   8  -8   33.14   48.43
  16   8  -8  -11.04   51.16
   1   9  -8   24.70   45.51
   3   9  -8   -0.39   44.78
   5   9  -8   74.09   45.98
   1   1  -710063.99  508.01
   3   1  -7 4107.90  209.10
   5   1  -7   39.20   18.32
   7   1  -7 2464.25  129.36
   9   1  -7  953.57   58.37
  11   1  -7  308.87   35.15
  13   1  -7   55.04   30.32
  15   1  -7  110.26   36.91
  17   1  -7  -19.04   35.27
  19   1  -7   61.50   40.82
  21   1  -7   28.73   44.92
  23   1  -7   88.72   48.20
   2   2  -7 4034.33  206.15
   4   2  -7  751.92   45.25
   6   2  -7 4096.70  210.28
   8   2  -7 1965.37  106.21
  10   2  -7 1877.84  103.97
  12   2  -7 1882.45  107.07
  14   2  -7  831.17   62.46
  16   2  -7    9.10   34.54
  20   2  -7   71.84   41.65
  22   2  -7   31.27   45.69
  24   2  -7   60.91   54.51
   1   3  -7  785.61   47.66
   3   3  -7   84.30   22.73
   5   3  -7 1668.20   91.04
   7   3  -7  391.16   33.76
   9   3  -7 1753.23   98.30
  11   3  -7  905.57   61.91
  13   3  -7 3184.02  172.16
  19   3  -7   47.03   42.08
  21   3  -7  -13.91   44.61
  23   3  -7   49.54   52.51
   2   4  -7   12.54   24.07
   4   4  -7  720.69   49.85
   6   4  -7 2630.84  140.84
   8   4  -7  274.77   37.49
  10   4  -7 1650.83   96.31
  12   4  -7 3560.37  190.71
  18   4  -7  -39.69   41.22
   1   5  -7 1343.71   79.14
   3   5  -7   38.94   30.58
   5   5  -7 1144.41   71.75
   7   5  -7 3616.22  191.87
   9   5  -7 1172.92   76.17
  19   5  -7  -18.35   47.42
   2   6  -7  594.41   51.19
   4   6  -7   24.58   34.91
   6   6  -7  233.26   40.65
  20   6  -7   55.91   53.28
   3   7  -7   51.51   35.24
   4   8  -7   72.24   39.63
   2   0  -6 8878.80  446.43
   4   0  -612166.97  611.33
   6   0  -6 5781.08  293.12
   8   0  -6   23.85   20.26
  10   0  -6 1614.63   88.94
  12   0  -6 3291.31  173.77
  14   0  -6  962.42   63.99
  24   0  -6  -49.52   49.28
   1   1  -671815.70 3593.33
   3   1  -617775.28  891.58
   5   1  -6 2178.22  113.53
   7   1  -6 1080.69   60.97
   9   1  -6  295.53   28.10
  11   1  -6 3747.32  195.70
  13   1  -6 2718.37  147.29
  15   1  -6 5644.96  294.01
  23   1  -6   78.66   48.81
   2   2  -6 9316.96  469.43
   4   2  -6 1537.19   82.40
   6   2  -6 5154.39  262.80
   8   2  -6 1855.06  100.59
  10   2  -6 2002.75  109.86
  12   2  -6 6564.70  337.42
  14   2  -6 6806.19  351.35
  22   2  -6  -22.88   48.13
  24   2  -6  -71.84   51.72
   1   3  -6 8718.99  440.58
   3   3  -6 7737.07  391.73
   5   3  -6 3387.29  175.51
   7   3  -6   29.31   23.21
   9   3  -6  222.95   31.67
  11   3  -6 2398.59  131.48
  13   3  -6 4603.24  242.29
  21   3  -6   57.10   44.99
  23   3  -6   49.60   52.57
   2   4  -6 7107.17  361.95
   4   4  -6 9828.09  498.09
   6   4  -6 1155.41   69.36
   8   4  -6  142.37   29.76
  10   4  -6  900.24   61.08
  12   4  -6 1567.10   94.66
   1   5  -6 1692.54   95.98
   3   5  -6 4978.65  258.08
   5   5  -6 4380.89  228.96
   7   5  -6  130.63   33.34
   9   5  -6  135.84   35.68
  11   5  -6  124.26   38.88
   2   6  -6 2156.73  121.07
   4   6  -6  665.61   54.09
   6   6  -6   43.71   34.89
   8   6  -6   -8.60   31.82
  10   6  -6   -0.08   35.23
  20   6  -6   30.31   52.37
   9   7  -6  -10.27   39.69
  17   7  -6   96.43   51.08
   4   8  -6  -21.61   38.46
  12   8  -6   26.42   47.22
  14   8  -6   84.90   47.35
  16   8  -6   40.65   53.21
   1   9  -6  -64.31   43.27
   3   9  -6   -4.36   45.59
   1   1  -5   91.73   16.58
   3   1  -5 2622.79  134.32
   5   1  -5  739.43   43.69
   7   1  -5   42.79   18.85
   9   1  -5  116.99   23.76
  11   1  -5  261.95   32.67
  13   1  -5  572.49   48.48
  15   1  -5  315.41   42.96
  19   1  -5   53.60   41.04
  23   1  -5   32.01   48.46
   2   2  -5   69.77   17.23
   4   2  -5  184.50   20.34
   6   2  -5 5192.08  264.52
   8   2  -5  284.64   29.37
  10   2  -5  973.15   60.42
  12   2  -5 1418.54   84.17
  14   2  -5   59.97   35.49
  18   2  -5   75.74   38.30
  24   2  -5  -25.84   51.99
   1   3  -5 2207.38  115.76
   3   3  -5 3299.78  170.29
   5   3  -5  981.80   57.80
   7   3  -5 2908.19  152.94
   9   3  -5 2614.78  139.96
  11   3  -5 2316.25  128.16
  13   3  -5  -28.74   37.35
   2   4  -5 2401.34  127.35
   4   4  -5 5798.75  296.67
   6   4  -5 8205.57  417.41
   8   4  -5 3573.33  188.18
  10   4  -5  566.47   47.36
  12   4  -5   49.21   35.99
   1   5  -5 3295.33  173.82
   3   5  -510070.30  511.54
   5   5  -510306.97  523.75
   7   5  -5 3233.19  172.79
   9   5  -5 1614.20   94.71
  11   5  -5   12.70   36.85
  17   5  -5   80.71   47.12
   2   6  -5 2112.28  118.57
   4   6  -5 5610.00  291.60
   6   6  -5 3731.43  199.02
   8   6  -5 2766.47  152.75
  14   6  -5  -18.94   41.54
  16   6  -5   79.11   44.58
  14   8  -5   18.36   47.41
   2   0  -4 5034.18  253.61
   4   0  -4  416.54   26.81
   6   0  -4 2608.47  134.57
   8   0  -419547.87  981.84
  10   0  -415031.64  757.47
  12   0  -4 1822.42  102.00
  14   0  -4 2234.69  124.28
  16   0  -4 2841.75  156.57
  18   0  -4   49.31   38.85
   1   1  -4 1001.15   53.49
   3   1  -4   78.93   15.06
   5   1  -4 1091.04   59.72
   7   1  -411835.65  595.94
   9   1  -412868.13  648.84
  11   1  -413766.07  695.14
  13   1  -4 3170.85  169.10
  15   1  -4  974.16   66.20
   2   2  -4   35.02   15.96
   4   2  -4   89.17   19.20
   6   2  -4 2267.75  119.16
   8   2  -411000.23  555.60
  10   2  -410376.52  525.66
  12   2  -4 8189.43  418.12
  14   2  -4 3785.70  201.40
  18   2  -4   -0.20   37.46
   1   3  -4 1559.61   83.44
   3   3  -4 1615.80   86.76
   5   3  -4 1462.92   80.75
   7   3  -4 5005.77  256.68
   9   3  -411076.79  561.13
  11   3  -4 7289.32  373.51
  13   3  -4 4323.68  228.06
   2   4  -4  621.93   41.53
   4   4  -4 1702.59   94.13
   6   4  -4 6258.99  320.21
   8   4  -4 2231.40  121.39
  10   4  -4 1445.52   85.76
  12   4  -4 2688.27  148.11
  18   4  -4   58.16   43.18
   1   5  -4 2334.42  126.13
   3   5  -4  151.83   31.46
   5   5  -4 1846.22  103.64
   7   5  -4 2864.42  154.29
   9   5  -4  406.35   44.75
  11   5  -4  418.01   46.86
  17   5  -4  -12.28   43.44
  19   5  -4  -58.55   46.71
  21   5  -4   79.35   52.88
   2   6  -4   94.41   35.57
   4   6  -4  155.20   35.27
   6   6  -4  112.14   35.09
   8   6  -4  510.61   52.53
  16   6  -4   58.70   45.63
  18   6  -4   46.38   49.16
  20   6  -4  -52.09   51.84
  15   7  -4   -4.95   45.29
  17   7  -4   58.25   50.30
   2   8  -4   37.51   39.34
  14   8  -4   46.99   48.03
  16   8  -4   14.93   52.47
   1   9  -4   58.34   45.97
   3   9  -4   52.76   47.40
   1   1  -3 3851.66  194.51
   3   1  -3 4481.99  226.51
   5   1  -3 1814.62   94.97
   7   1  -3 1954.83  103.15
   9   1  -3  271.32   27.41
  11   1  -3  612.67   44.55
  13   1  -3  165.00   31.98
  15   1  -3   -1.88   35.75
  17   1  -3   46.44   35.55
  21   1  -3   73.59   45.71
   2   2  -3 2854.68  146.08
   4   2  -3 4586.73  233.13
   6   2  -3 2372.89  124.08
   8   2  -3 3314.17  172.03
  10   2  -3   65.57   26.32
  12   2  -3   59.03   31.25
  14   2  -3  419.73   44.87
  22   2  -3   58.07   49.10
  24   2  -3  -45.92   54.47
   1   3  -3  830.51   48.24
   3   3  -3 3083.97  159.18
   5   3  -3 4739.69  242.38
   7   3  -3  595.84   40.92
   9   3  -3   43.82   25.93
  11   3  -3  523.79   44.10
  13   3  -3 1912.97  110.64
   2   4  -3 8795.65  445.33
   4   4  -3 9778.30  494.95
   6   4  -3 1598.66   90.04
   8   4  -3   44.58   26.09
  10   4  -3  159.71   34.19
  12   4  -3 1326.17   82.95
  22   4  -3   14.50   53.76
   1   5  -3 6049.17  310.02
   3   5  -3 5538.02  285.12
   5   5  -3 2808.79  150.37
   7   5  -3  323.20   37.34
   9   5  -3  123.86   33.53
  11   5  -3  837.51   62.87
  21   5  -3   54.37   53.63
   2   6  -3 4370.48  229.14
   4   6  -3 3313.16  177.60
   6   6  -3 1142.65   73.62
   8   6  -3 -132.77   40.05
   1   7  -3 3963.66  211.45
   8   8  -3  -45.39   40.31
   2   0  -220815.12 1041.95
   4   0  -220242.24 1014.12
   6   0  -2 8020.26  404.26
   8   0  -2 6407.35  325.01
  10   0  -2 3298.87  171.74
  12   0  -2  584.30   44.26
  14   0  -2  197.11   36.39
  24   0  -2   88.36   53.09
   1   1  -214874.56  745.13
   3   1  -234619.76 1732.92
   5   1  -2 8999.62  452.92
   7   1  -214366.75  722.24
   9   1  -2 7865.07  398.77
  11   1  -2 1124.36   67.21
  13   1  -2  -21.77   29.99
  15   1  -2  996.05   68.23
   2   2  -2 5042.47  254.99
   4   2  -223423.42 1174.27
   6   2  -221432.20 1075.66
   8   2  -222361.25 1123.18
  10   2  -2 6050.12  309.56
  12   2  -2  243.94   36.15
  14   2  -2  275.51   40.00
   1   3  -2 2035.47  106.51
   3   3  -2 8527.18  430.52
   5   3  -219329.53  971.29
   7   3  -2 9847.60  498.17
   9   3  -2 2669.34  142.25
  11   3  -2 1323.17   79.44
  13   3  -2   24.19   34.35
   2   4  -210059.27  508.32
   4   4  -210621.73  536.92
   6   4  -210343.11  524.00
   8   4  -2 1373.92   80.16
  10   4  -2  437.40   41.99
  12   4  -2  163.46   37.15
   1   5  -2  833.87   54.55
   3   5  -2 4606.79  238.51
   5   5  -2 5809.62  299.19
   7   5  -2 1300.54   79.11
   9   5  -2  346.80   41.38
  11   5  -2  298.37   43.30
   2   6  -2  306.84   38.81
   4   6  -2 1030.07   67.90
   6   6  -2  848.97   61.02
   8   6  -2 1630.03   98.75
  12   6  -2   47.72   38.31
  18   6  -2   69.09   49.62
  20   6  -2   86.81   55.78
   1   7  -2   50.81   37.17
  13   7  -2   28.23   41.25
   6   8  -2   40.11   38.22
   8   8  -2   11.13   41.25
  10   8  -2   20.54   45.88
  12   8  -2   43.83   44.80
  14   8  -2  105.91   49.92
  16   8  -2   62.70   54.14
   1   9  -2    3.95   45.60
   3   9  -2   67.13   43.14
   1   1  -1  134.90   14.38
   3   1  -1 2352.41  120.09
   5   1  -1 2852.00  146.02
   7   1  -1 5837.65  296.08
   9   1  -1 2034.49  109.15
  11   1  -1 1361.10   79.40
  13   1  -1  588.35   47.52
  15   1  -1  437.78   46.03
  17   1  -1  -15.59   35.58
  23   1  -1   27.89   49.83
   2   2  -1 2102.82  108.57
   4   2  -1 1626.12   85.92
   6   2  -1 7515.29  380.06
   8   2  -1 1824.69   98.34
  10   2  -1  567.36   43.18
  12   2  -1 2730.94  147.23
  14   2  -1  240.97   38.65
  18   2  -1   31.07   38.21
  20   2  -1   19.61   42.56
  22   2  -1   40.47   48.19
   1   3  -1 4909.99  249.46
   3   3  -1 2705.72  140.25
   5   3  -1  486.82   35.55
   7   3  -1  350.95   32.68
   9   3  -1 3612.11  188.76
  11   3  -1 2093.75  116.30
  13   3  -1 1445.50   88.24
  17   3  -1   71.77   37.13
  19   3  -1  -16.00   41.34
  21   3  -1   44.02   46.66
  23   3  -1  -50.17   56.31
   2   4  -1  598.44   40.57
   4   4  -1  207.21   26.71
   6   4  -1 1508.70   85.17
   8   4  -1 1281.61   76.54
  10   4  -1  699.04   51.98
  12   4  -1 2552.44  142.14
  18   4  -1   78.24   41.45
  20   4  -1   26.22   46.85
   1   5  -1  446.00   37.55
   3   5  -1 1371.29   79.27
   5   5  -1 3053.08  162.19
   7   5  -1 1524.16   88.60
   9   5  -1  691.94   53.83
  11   5  -1 2890.58  159.22
  19   5  -1    4.04   46.63
   2   6  -1  145.99   32.05
   4   6  -1 2742.39  149.78
   6   6  -1 2309.57  129.04
   8   6  -1 3523.25  190.10
  18   6  -1   22.79   47.92
  20   6  -1   97.40   54.88
   1   7  -1  289.03   40.89
   3   7  -1   -5.82   31.66
   4   8  -1   16.89   36.65
   3   9  -1   50.73   42.89
   2   0   033369.67 1669.61
   4   0   0 4183.14  211.49
   6   0   0 2080.04  108.27
   8   0   0  758.22   46.26
  10   0   0 3128.17  163.69
  12   0   0 3738.58  195.95
  14   0   0 4694.46  245.56
  22   0   0  -26.97   43.94
  24   0   0   19.34   49.94
   1   1   019180.09  960.23
   3   1   017592.45  881.49
   5   1   0 5009.79  253.63
   7   1   0  354.48   28.30
   9   1   0 1591.17   86.99
  11   1   0 7094.41  362.10
  13   1   0 3798.45  200.02
  15   1   0 2594.98  143.02
  23   1   0   27.91   48.24
   0   2   011497.56  577.27
   2   2   012200.10  612.63
   4   2   0 2246.13  116.53
   6   2   0 2384.45  124.53
   8   2   0   45.50   21.76
  10   2   0 3473.51  181.76
  12   2   0 4898.19  254.63
  14   2   0 6953.19  358.58
   1   3   0 6157.70  311.87
   3   3   0 5952.09  302.13
   5   3   0 5480.22  279.21
   7   3   0 1562.85   86.56
   9   3   0 1172.23   70.67
  11   3   0 2601.64  141.13
  13   3   0 3824.86  203.39
  21   3   0   26.45   47.26
  23   3   0   19.67   52.46
   0   4   0 6417.32  326.56
   2   4   0 7717.02  391.31
   4   4   0 6410.36  326.89
   6   4   0  122.02   26.95
   8   4   0   40.01   27.11
  10   4   0   16.95   32.54
  12   4   0 2350.88  132.03
  20   4   0   88.88   48.75
   1   5   0 6847.93  349.82
   3   5   0 7887.33  401.76
   5   5   0 1633.21   93.32
   7   5   0   73.33   29.02
   9   5   0  270.09   39.19
  11   5   0   70.01   38.87
   0   6   0 1065.32   68.07
   2   6   0 2132.99  118.84
   4   6   0 2421.30  133.66
   6   6   0  155.39   37.82
   8   6   0  280.07   42.65
   1   7   0  288.00   41.76
   5   7   0   21.22   32.12
   9   7   0  -10.52   40.65
  11   7   0  -37.81   40.88
  17   7   0   29.02   50.14
   0   8   0  182.13   41.36
   6   8   0   80.69   42.11
   8   8   0   46.37   42.88
  10   8   0   50.13   46.36
  12   8   0   44.34   45.32
  14   8   0  -49.39   46.92
  16   8   0   -5.86   53.60
   1   9   0   11.56   43.86
   3   9   0   58.35   41.91
   1   1   1 2519.65  127.74
   3   1   1  585.44   33.67
   5   1   1 1663.82   87.65
   7   1   1  865.56   50.72
   9   1   1 1494.80   83.00
  11   1   1 1795.51  100.02
  13   1   1  344.02   40.21
  15   1   1  -37.65   37.12
  23   1   1   13.77   48.40
   0   2   1 2505.80  126.79
   2   2   1  881.23   49.02
   4   2   1  621.89   38.28
   6   2   1 1865.80   99.19
   8   2   1 1523.70   84.95
  10   2   1 1390.49   80.78
  12   2   1 1399.71   83.83
  14   2   1   27.55   34.37
   1   3   1  173.46   21.73
   3   3   1 2293.74  120.15
   5   3   111225.58  566.33
   7   3   1 5041.75  258.48
   9   3   1 1151.84   69.01
  11   3   1  508.47   44.62
  13   3   1  149.84   39.03
  17   3   1    3.35   38.80
   0   4   1 3010.02  153.67
   2   4   1 6743.96  342.93
   4   4   1 5674.07  290.33
   6   4   1 3042.43  160.41
   8   4   1  920.75   59.76
  10   4   1  543.24   46.74
  12   4   1  -49.27   39.56
   1   5   1 2372.48  127.84
   3   5   1 5672.64  291.46
   5   5   1 6179.17  318.17
   7   5   1 2504.88  136.85
   9   5   1  596.39   50.70
  11   5   1  286.79   43.67
  13   5   1   25.86   37.17
   0   6   1 1843.60   98.83
   2   6   1 5741.36  297.15
   4   6   1 5176.61  269.61
   6   6   1 5649.26  294.35
   8   6   1 5292.46  277.28
  14   6   1   18.85   40.92
   1   7   1 2400.96  135.99
  13   7   1    3.71   42.75
  15   7   1    8.67   48.02
   0   8   1 1577.72   88.53
  12   8   1   35.63   44.95
   2   0   2    7.04   12.31
   4   0   2  278.72   21.48
   6   0   2 2602.88  134.59
   8   0   215216.26  765.67
  10   0   227921.40 1402.30
  12   0   2 6969.67  357.04
  14   0   2 3956.96  209.37
   1   1   2 3509.48  177.22
   3   1   2  276.26   21.34
   5   1   2 1080.91   59.40
   7   1   213900.07  699.41
   9   1   214553.10  733.47
  11   1   2 8011.18  408.27
  13   1   2 4604.22  240.46
  15   1   2 1585.14   96.04
   0   2   2 7747.55  388.67
   2   2   2 1007.57   55.08
   4   2   2 2172.41  113.20
   6   2   2 7820.23  395.71
   8   2   215425.24  776.93
  10   2   214113.84  712.72
  12   2   2 3885.12  204.77
  14   2   2  872.94   62.50
  18   2   2   35.60   39.01
   1   3   2   32.66   19.27
   3   3   2  305.65   26.99
   5   3   2 7884.58  399.56
   7   3   2 6116.33  312.30
   9   3   2 3978.04  207.54
  11   3   2 4317.29  226.30
  13   3   2 3698.50  197.38
  17   3   2   -3.70   38.69
   0   4   2  979.42   53.54
   2   4   2  830.82   51.42
   4   4   2 2642.60  139.98
   6   4   2 5971.33  306.03
   8   4   2 1577.26   90.76
  10   4   2 1322.39   80.70
  12   4   2 4154.13  220.95
   1   5   2 1568.42   89.61
   3   5   2   92.58   28.35
   5   5   2  927.61   61.58
   7   5   2 1523.82   89.74
   9   5   2 2119.98  119.96
  17   5   2   61.35   44.06
  19   5   2   45.52   48.25
   0   6   2 2010.35  107.00
   2   6   2 1696.19   98.95
   4   6   2  122.15   34.61
   6   6   2 1844.55  107.52
   8   6   2 1729.07  104.40
  16   6   2  -60.36   45.30
  18   6   2   51.76   49.32
   1   7   2  288.31   47.11
  13   7   2   78.60   42.69
  15   7   2   -9.71   45.02
  17   7   2   44.49   52.97
   0   8   2   29.53   22.71
   8   8   2  -28.18   41.83
  10   8   2   67.76   48.21
  12   8   2   31.51   49.26
  14   8   2   58.14   48.30
  16   8   2   26.02   54.70
   1   9   2   84.47   46.58
   1   1   3 1982.55  101.51
   3   1   3  174.09   18.65
   5   1   3  137.99   20.33
   7   1   3  174.80   23.41
   9   1   3   30.37   23.85
  11   1   3  728.53   51.41
  13   1   3   -8.97   32.51
  19   1   3   -0.22   41.08
  21   1   3   29.95   46.82
   0   2   3 1049.67   54.74
   2   2   3 6168.35  311.51
   4   2   3 1964.01  103.41
   6   2   3 -281.38   23.07
   8   2   3  153.50   27.01
  10   2   3  429.26   39.71
  12   2   3   52.09   32.91
  14   2   3   36.88   35.88
  22   2   3   51.84   54.38
   1   3   3 6513.29  330.58
   3   3   3 9124.36  460.74
   5   3   3 1193.60   68.29
   7   3   3  880.58   55.85
   9   3   3 1312.67   78.11
  11   3   3  475.10   43.26
  13   3   3 1819.82  106.94
   0   4   3 3754.04  191.00
   2   4   3 3518.16  183.12
   4   4   3 5528.58  283.27
   6   4   3  621.91   45.06
   8   4   3   50.31   31.77
  10   4   3 2406.93  133.44
  12   4   3 3620.25  194.99
   1   5   3 4469.44  232.22
   3   5   3 4186.26  219.29
   5   5   3  625.77   49.03
   7   5   3  100.97   32.31
   9   5   3  351.52   41.64
   0   6   3 5286.01  269.75
   2   6   3 2527.13  139.59
   4   6   3 1465.28   91.41
   6   6   3 1161.76   75.97
   8   6   3    5.87   33.73
   1   7   3 4133.47  221.88
   0   8   3 5148.91  264.82
   0   0   430381.38 1519.84
   2   0   436216.96 1812.77
   4   0   4  550.47   34.17
   6   0   4 6145.75  311.69
   8   0   4 9386.57  474.90
  10   0   4 6065.77  310.88
  12   0   4   72.96   31.46
  14   0   4  191.25   40.28
   1   1   4 4182.65  211.53
   3   1   415040.90  754.73
   5   1   412653.94  636.51
   7   1   413339.74  671.92
   9   1   4 4899.34  252.18
  11   1   4 1032.37   65.94
  13   1   4    0.96   32.92
   0   2   4 4006.99  201.97
   2   2   420824.13 1044.30
   4   2   424855.43 1246.60
   6   2   420408.24 1025.36
   8   2   410632.84  538.07
  10   2   4 1584.06   90.88
  12   2   4   29.25   34.17
  14   2   4  697.96   56.94
   1   3   413058.58  657.43
   3   3   420046.65 1006.81
   5   3   421813.75 1096.14
   7   3   412727.78  643.07
   9   3   4 4517.78  234.94
  11   3   4   66.74   33.11
  13   3   4   69.71   41.42
   0   4   4  377.62   26.09
   2   4   4 6758.44  344.46
   4   4   4 7902.93  401.77
   6   4   4 3851.56  201.16
   8   4   4 1243.75   76.13
  10   4   4 1680.48   98.05
  12   4   4  -37.28   40.56
   1   5   4  395.52   37.38
   3   5   4 1856.69  103.93
   5   5   4 4993.43  259.23
   7   5   4 1223.56   77.47
   9   5   4  376.49   45.06
  13   5   4   23.65   39.17
   0   6   4  132.42   24.52
   2   6   4  703.95   55.37
   4   6   4 1589.08   94.54
   6   6   4 1153.26   74.92
  12   6   4   10.51   37.98
  14   6   4   79.00   41.85
  13   7   4   59.26   44.49
  15   7   4   92.75   49.14
  17   7   4   40.49   54.81
   0   8   4  400.07   37.96
   4   8   4   47.58   41.51
   8   8   4   44.58   45.40
  12   8   4  -42.03   49.86
  14   8   4   79.58   51.12
   1   9   4   92.42   46.73
   3   9   4  -55.86   44.57
   1   1   5   33.05   16.07
   3   1   5   16.57   16.60
   5   1   5  935.76   53.68
   7   1   5  145.56   24.35
   9   1   5    0.20   25.53
  11   1   5  912.95   60.71
  13   1   5  175.99   37.68
  15   1   5   26.99   36.09
  21   1   5   53.11   45.87
  23   1   5   54.92   50.40
   0   2   5  209.32   16.79
   2   2   5 2025.49  106.13
   4   2   5   -4.48   19.41
   6   2   5 3925.91  202.41
   8   2   5 2164.33  117.34
  10   2   5  439.34   40.54
  12   2   5 1211.28   75.54
  18   2   5   45.38   43.26
  20   2   5   -8.78   47.79
  22   2   5   28.76   51.40
   1   3   5 4935.06  251.98
   3   3   5  419.85   32.83
   5   3   5 4716.00  242.25
   7   3   5 4111.17  213.79
   9   3   5 2059.48  114.58
  11   3   5 1758.42  102.06
  13   3   5  899.97   67.38
  19   3   5  -76.41   45.06
  21   3   5    4.43   51.24
   0   4   5 3109.66  159.06
   2   4   5   69.58   24.11
   4   4   5  491.03   37.96
   6   4   5 1190.58   71.61
   8   4   5 2772.31  149.74
  10   4   5 2770.73  151.62
  18   4   5   -0.39   44.27
  20   4   5   65.99   49.54
   1   5   5  -43.97   29.07
   3   5   5  847.13   57.08
   5   5   5 1310.82   79.08
   7   5   5 1816.14  105.15
   9   5   5 1653.79   99.77
  17   5   5  -21.98   44.22
  19   5   5    9.08   49.22
   0   6   5  229.60   27.71
   2   6   5  228.53   38.77
   4   6   5 1212.54   78.67
   6   6   5 1399.35   87.68
  18   6   5   98.38   50.19
  17   7   5   15.09   54.56
   0   8   5  845.29   55.39
   2   8   5   57.31   39.51
   1   9   5   -4.42   46.28
   3   9   5  -47.48   45.43
   0   0   631107.97 1556.56
   2   0   612620.47  633.79
   4   0   6  960.34   53.89
   6   0   6   88.76   21.87
   8   0   6 2172.64  116.95
  10   0   6 8797.84  447.96
  12   0   6 5293.58  275.37
  14   0   6 4854.31  255.95
  22   0   6   76.63   49.22
   1   1   619448.52  975.26
   3   1   6 8218.53  414.41
   5   1   6 1784.22   95.08
   7   1   6  248.33   26.69
   9   1   6 1558.88   88.44
  11   1   6 4218.77  221.32
  13   1   6 4316.51  228.48
  21   1   6   91.16   50.00
   0   2   613081.69  655.82
   2   2   625196.32 1263.58
   4   2   6 7193.91  364.48
   6   2   6 3436.86  178.54
   8   2   6  435.27   37.45
  10   2   6 2430.13  132.62
  12   2   6 2082.14  118.50
  22   2   6  -15.34   51.74
   1   3   6 8815.25  445.95
   3   3   6 5790.70  295.15
   5   3   6 8067.86  409.77
   7   3   6  990.38   61.84
   9   3   6  609.28   47.66
  11   3   6 2375.31  132.28
  21   3   6   19.12   52.49
   0   4   6 3778.24  192.57
   2   4   6 3170.36  166.29
   4   4   6 2336.26  125.66
   6   4   6  628.31   46.51
   8   4   6  -33.24   32.77
  10   4   6  122.23   37.44
   1   5   6 1647.53   95.40
   3   5   6 2295.41  126.25
   5   5   6   25.04   32.68
   7   5   6  200.08   40.33
   9   5   6 1120.93   75.14
   0   6   6 1617.01   89.09
   2   6   6 3014.91  165.04
   4   6   6  755.42   61.07
   6   6   6  250.04   44.38
  13   7   6  -85.26   44.43
  15   7   6   18.74   48.40
  17   7   6  -63.69   56.58
   0   8   6  109.27   30.36
   2   8   6   47.55   40.20
   6   8   6   38.60   42.30
   8   8   6   52.93   46.17
  10   8   6  -13.75   48.64
  14   8   6   92.93   53.88
   1   9   6   16.57   44.18
   3   9   6  -17.75   45.88
   1   1   7 9277.50  467.30
   3   1   7  185.17   20.95
   5   1   7  536.80   37.13
   7   1   7  612.96   43.10
   9   1   7 1027.13   64.92
  11   1   7 1070.92   70.46
  13   1   7    8.61   38.87
  21   1   7   51.02   48.62
   0   2   7  404.73   25.41
   2   2   7 1200.79   66.79
   4   2   7 7221.06  366.23
   6   2   7  148.97   26.33
   8   2   7  632.25   48.21
  10   2   7 1160.64   73.09
  12   2   7  478.21   46.45
  14   2   7   37.12   36.41
   1   3   7 1489.29   81.86
   3   3   7 2391.91  127.01
   5   3   7 2915.48  154.10
   7   3   7  304.16   35.63
   9   3   7  143.67   33.79
  11   3   7  505.78   50.17
  13   3   7  -21.49   34.55
   0   4   7   46.45   17.62
   2   4   7  994.47   60.83
   4   4   7 5324.12  274.05
   6   4   7 5174.63  267.84
   8   4   7  628.37   49.83
  10   4   7  122.27   38.26
  12   4   7   31.43   37.56
  14   4   7   24.74   40.96
  16   4   7   35.36   43.48
   1   5   7 2704.50  146.37
   3   5   7 3639.99  193.01
   5   5   7 4396.81  230.33
   7   5   7 3918.88  208.35
   0   6   7 2606.15  137.74
   2   6   7 4720.02  249.97
   4   6   7 6110.02  317.98
  12   6   7   34.69   39.88
  11   7   7   28.81   42.10
  13   7   7    8.68   47.04
   0   8   7 1415.19   81.96
  12   8   7  -55.00   50.48
  14   8   7   95.25   53.12
   0   0   8 8865.65  445.01
   2   0   8  214.96   21.97
   4   0   8  327.57   27.28
   6   0   8 2745.47  144.10
   8   0   811304.75  572.33
  10   0   818843.29  950.59
  12   0   8 6840.07  353.26
   1   1   8  148.67   21.21
   3   1   8  613.46   39.14
   5   1   8 2096.79  111.44
   7   1   812328.16  622.91
   9   1   817547.00  885.38
  11   1   8 7732.86  396.99
  13   1   8 3075.06  168.05
  17   1   8   18.53   40.20
   0   2   8 2140.15  109.79
   2   2   8  272.83   26.66
   4   2   8 8078.53  409.49
   6   2   8 8516.99  432.43
   8   2   8 5972.74  307.16
  10   2   8 3316.27  177.54
  12   2   8 2844.85  156.44
  18   2   8   16.33   46.03
   1   3   8  972.24   57.87
   3   3   8 1092.89   64.05
   5   3   8 3719.41  194.05
   7   3   8 3506.76  184.90
   9   3   8 3508.06  186.92
  11   3   8 1979.96  115.11
  17   3   8   28.06   43.88
   0   4   8  492.18   32.64
   2   4   8  314.14   33.69
   4   4   8  880.42   57.56
   6   4   8 1597.53   92.56
   8   4   8 1880.78  107.58
  10   4   8 2447.89  137.80
  18   4   8   72.14   46.34
  20   4   8   24.70   51.94
   1   5   8 1001.01   65.71
   3   5   8   23.87   32.44
   5   5   8 3104.53  167.45
   7   5   8 2490.82  139.29
  15   5   8   58.65   47.08
  17   5   8  -74.70   46.33
  19   5   8    4.60   52.98
   0   6   8 1231.47   71.32
   2   6   8   88.94   36.46
   4   6   8  575.33   53.58
  16   6   8  -62.98   50.25
   3   7   8   51.26   37.56
  13   7   8   55.88   48.26
  15   7   8   55.63   53.00
   0   8   8   44.86   25.31
   2   8   8   -8.00   41.35
   4   8   8   76.34   41.87
   6   8   8   31.85   43.12
   8   8   8   63.40   47.07
  12   8   8  103.97   51.90
  14   8   8   86.88   53.62
   1   9   8  -22.52   47.38
   3   9   8   13.13   46.14
   1   1   9 1693.97   90.60
   3   1   9   20.29   19.05
   5   1   9  688.43   45.62
   7   1   9   27.59   27.75
   9   1   9   76.51   33.98
  11   1   9  911.54   65.42
  15   1   9   44.16   37.34
  17   1   9   65.88   42.33
  19   1   9   34.80   47.12
   0   2   9 3505.98  178.13
   2   2   9 3692.81  190.82
   4   2   9 2064.04  111.02
   6   2   9   92.93   26.83
   8   2   9  381.64   39.71
  10   2   9   41.47   33.10
  12   2   9  559.88   53.44
   1   3   9 5928.25  303.06
   3   3   9 3571.28  186.23
   5   3   9   72.42   26.53
   7   3   9  334.30   38.59
   9   3   9  680.29   55.26
  11   3   9  150.80   41.14
   0   4   9 2233.25  116.45
   2   4   9 2281.62  124.31
   4   4   9 1230.36   75.21
   6   4   9   13.97   32.17
   8   4   9   -1.84   34.98
   1   5   9  831.36   58.66
   3   5   9 1561.04   91.24
   5   5   9 1213.58   78.12
   7   5   9   99.86   40.08
  19   5   9   89.02   55.25
   0   6   9 3661.70  190.03
   2   6   9 2911.55  160.47
   8   6   9   29.77   37.72
  16   6   9  960.11   82.44
   7   7   9  -76.15   38.40
   0   8   9 4537.47  235.76
   6   8   9  -86.27   43.50
   0   0  1011553.39  579.87
   2   0  10 6050.04  307.51
   4   0  10 6260.79  318.64
   6   0  1012027.25  607.98
   8   0  10 9046.04  460.67
  10   0  10 3157.05  169.99
  12   0  10   20.77   36.19
   1   1  1013567.45  683.20
   3   1  10 6277.19  319.65
   5   1  10 7491.23  381.08
   7   1  1012005.91  608.00
   9   1  10 5813.39  300.70
  11   1  10   45.88   36.34
   0   2  10 4356.98  220.86
   2   2  1016294.41  820.35
   4   2  1013343.27  673.55
   6   2  10 5784.91  297.37
   8   2  10 2141.62  119.26
  10   2  10  139.46   37.44
   1   3  10 6466.95  330.82
   3   3  10 8603.52  437.54
   5   3  1010300.70  523.07
   7   3  10 3641.90  192.46
   9   3  10  493.31   48.25
   0   4  10 1023.13   58.03
   2   4  10 3394.77  179.71
   4   4  10 8947.32  456.53
   6   4  10 5445.52  283.05
   8   4  10 3160.59  171.60
  12   4  10   28.15   40.47
   1   5  10 1121.22   72.62
   3   5  10 1750.15  102.75
   5   5  10 2055.80  118.43
  13   5  10   52.82   44.65
   0   6  10  148.50   28.95
   2   6  10 1084.34   74.78
  14   6  10   -9.73   50.33
  16   6  10  302.76   58.71
   7   7  10  -33.85   38.53
   9   7  10   80.55   44.18
  13   7  10   48.29   49.36
   0   8  10  105.51   32.32
   2   8  10  -62.37   43.53
   4   8  10  -60.75   43.08
   6   8  10   45.52   43.37
   8   8  10   34.92   48.77
  10   8  10   38.30   51.86
  12   8  10   72.23   56.15
   1   9  10   18.03   48.09
   3   9  10   31.44   45.94
   1   1  11  131.80   23.86
   3   1  11 3716.23  192.43
   5   1  11  222.41   29.13
   7   1  11   55.44   31.15
   9   1  11  766.70   57.15
  11   1  11  112.51   37.66
  13   1  11   21.97   35.40
  17   1  11   81.85   46.37
  19   1  11   78.02   50.13
   0   2  11 1364.82   73.21
   2   2  11 2287.11  123.13
   4   2  11  107.84   26.24
   6   2  11  410.93   39.29
   8   2  11  794.69   57.74
  10   2  11  638.90   53.29
  16   2  11  -28.14   45.22
  18   2  11  -50.10   49.83
  20   2  11    4.54   52.34
   1   3  11  313.91   36.63
   3   3  11  477.80   41.31
   5   3  11 2743.87  148.08
   7   3  11 2556.88  139.65
   9   3  11  697.57   55.85
  17   3  11   -4.86   47.56
  19   3  11   49.50   52.46
   0   4  11  294.04   26.81
   2   4  11  272.51   39.30
   4   4  11 1941.03  110.66
   6   4  11 3632.10  193.29
   8   4  11 1758.83  106.21
  16   4  11   44.97   49.29
  18   4  11  -15.73   50.44
   1   5  11  -16.78   33.54
   3   5  11   81.06   36.80
   5   5  11 1049.97   71.95
  17   5  11   45.50   52.31
   0   6  11  257.66   28.42
   2   6  11   50.50   35.53
   0   8  11  318.47   36.80
   2   8  11  -55.85   41.91
   1   9  11   46.21   47.23
   0   0  12 9597.18  482.68
   2   0  12 5550.98  284.01
   4   0  12 2154.36  116.11
   6   0  12 1326.80   78.33
   8   0  12  491.35   46.42
  10   0  12 4951.77  259.69
   1   1  1210595.81  535.75
   3   1  12 4355.83  225.08
   5   1  12 1066.85   65.30
   7   1  12  439.00   42.53
   9   1  12 2788.23  152.69
   0   2  1216543.46  830.37
   2   2  1210302.97  522.08
   4   2  12 3305.90  174.46
   6   2  12   91.65   29.94
   8   2  12  229.23   36.76
  10   2  12  971.54   69.05
  20   2  12   97.72   55.07
   1   3  12 8602.61  438.07
   3   3  12 2239.84  123.05
   5   3  12 1818.39  103.76
   7   3  12  182.04   37.23
   9   3  12  279.95   42.63
   0   4  12 1117.42   63.50
   2   4  12 2276.37  126.23
   4   4  12 3255.68  174.74
   6   4  12  110.23   38.21
   1   5  12  999.79   68.74
   3   5  12  791.96   60.78
   5   5  12   43.12   34.90
   7   5  12   46.13   37.34
   9   5  12   57.63   39.42
  17   5  12   20.67   55.12
   0   6  12 1819.35   98.88
   6   6  12   16.90   38.77
  10   6  12  -20.25   40.75
   5   7  12   48.02   37.83
   7   7  12   51.43   42.03
   9   7  12   16.52   44.05
   0   8  12   77.16   32.85
   6   8  12    8.40   46.55
   8   8  12   -0.28   50.60
   1   9  12   37.27   48.78
   3   9  12  -43.37   49.36
   1   1  13   -7.38   25.90
   3   1  13  144.74   29.18
   5   1  13  101.53   29.88
   7   1  13   46.37   33.58
   9   1  13   29.18   38.09
  11   1  13  -30.44   35.39
  17   1  13   42.94   45.51
  19   1  13  -10.24   50.18
   0   2  13 1452.37   78.43
   2   2  13  135.23   32.09
   4   2  13 1273.64   76.58
   6   2  13  138.62   32.60
   8   2  13   29.09   35.07
  12   2  13   16.96   39.87
  18   2  13   70.93   50.94
   1   3  13 1299.04   80.29
   3   3  13 3859.64  203.33
   5   3  13 1451.00   86.98
   7   3  13   37.40   35.73
   0   4  13  971.93   57.32
   2   4  13 3017.96  163.96
   4   4  13 3854.72  205.21
   6   4  13 2755.91  151.69
  12   4  13  -41.97   41.74
   1   5  13  702.17   56.82
   3   5  13 5235.15  275.20
  11   5  13  -89.76   42.32
   0   6  13 1492.89   83.46
  10   6  13   65.00   43.31
  13   7  13   20.45   52.81
   0   8  13 1782.68  101.96
   0   0  14  445.04   30.11
   2   0  14  334.24   33.50
   4   0  14  860.37   56.72
   6   0  1410063.94  512.50
   8   0  1410923.43  556.82
  14   0  14   73.58   38.98
  16   0  14   -0.38   43.56
   1   1  14   99.23   28.14
   3   1  14 1759.29   98.86
   5   1  14 2402.40  131.49
   7   1  14 5357.94  279.02
   9   1  14 7623.29  393.32
  17   1  14   30.92   46.80
   0   2  14  511.51   35.04
   2   2  14  178.86   31.88
   4   2  14 1901.02  107.54
   6   2  14 1728.31  100.55
   8   2  14 3275.73  177.38
   1   3  14  146.30   38.68
   3   3  14  953.98   65.04
   5   3  14 1125.73   72.53
   7   3  14 1922.63  111.22
  17   3  14   82.21   51.02
   0   4  14  684.52   44.81
   2   4  14  -82.00   37.99
   4   4  14 1492.99   92.63
  16   4  14   78.39   50.36
   1   5  14  105.36   37.18
  15   5  14   29.69   51.30
   0   6  14   -6.61   21.25
   2   6  14  -16.75   38.22
   1   7  14  -11.31   41.85
   3   7  14   65.75   42.25
   5   7  14  -12.25   41.31
  13   7  14  111.96   55.89
   0   8  14   84.32   33.91
   4   8  14   80.53   48.39
   6   8  14  -46.35   50.11
  10   8  14   46.57   55.45
   1   9  14    9.41   52.13
   3   9  14  -15.57   52.51
   1   1  15 1327.73   79.15
   3   1  15 1024.54   66.09
   5   1  15  144.32   34.70
   7   1  15  414.10   45.60
   9   1  15   70.28   36.95
  13   1  15  114.63   37.50
  15   1  15   -0.38   43.42
  17   1  15 -106.89   48.51
   0   2  15 2386.27  125.10
   2   2  15 2083.48  116.08
   4   2  15  277.25   38.57
   6   2  15  455.74   45.68
  16   2  15   26.78   47.86
  18   2  15   65.25   55.17
   1   3  15 1286.22   81.21
   3   3  15  614.80   51.68
   5   3  15  216.39   39.03
   7   3  15   20.40   34.66
   9   3  15    2.98   34.42
   0   4  15 1432.60   80.82
   2   4  15  242.12   42.79
   8   4  15   23.10   38.24
   7   5  15   17.27   38.58
   0   6  15 3152.88  165.71
   5   7  15   56.78   42.63
   7   7  15    8.21   44.51
   0   8  15 2532.70  138.32
   6   8  15  -52.64   48.31
   0   0  16 6575.34  333.09
   2   0  16 6049.25  311.57
   4   0  16 6033.27  311.79
   6   0  16 9805.72  501.13
   1   1  16 6474.55  332.78
   3   1  16 6701.77  344.90
   5   1  16 3984.18  211.75
   7   1  16 3876.00  207.03
  11   1  16   68.91   37.80
   0   2  16 4683.87  239.41
   2   2  16 4652.48  243.61
   4   2  16 3653.02  194.88
   6   2  16 3458.66  186.29
  10   2  16   46.88   37.64
  12   2  16   52.64   40.92
   1   3  16 3322.23  179.48
   3   3  16 3509.78  188.26
  11   3  16  -67.43   41.27
   0   4  16  574.29   41.94
  10   4  16   26.26   41.07
  13   5  16  -19.45   50.27
   0   6  16  721.31   50.07
  12   6  16  -29.89   53.19
   7   7  16   44.25   45.23
   9   7  16    4.50   52.02
  11   7  16   -0.47   54.42
   0   8  16   18.48   27.87
   2   8  16  -19.08   47.04
   6   8  16   -0.29   52.98
   8   8  16  -26.36   55.46
   1   9  16   15.09   54.54
   3   9  16   68.79   54.20
   1   1  17  767.43   59.25
   3   1  17   74.02   35.39
   5   1  17  316.92   43.17
  13   1  17   64.33   42.87
  15   1  17  -22.77   45.80
  17   1  17  108.48   54.86
   0   2  17  233.38   30.41
   2   2  17  343.35   41.98
   4   2  17   22.07   36.13
  14   2  17   56.92   46.53
  16   2  17  -10.23   50.15
   1   3  17 -341.33   48.67
   3   3  17   96.27   40.47
  15   3  17   -0.29   52.92
   0   4  17  -12.33   19.36
   2   4  17 -137.42   41.46
   1   5  17  -35.94   37.08
   0   6  17  271.18   33.84
   2   6  17  -22.27   42.85
   1   7  17   49.83   44.59
   0   8  17  103.20   35.88
   1   9  17  -21.94   54.10
   0   0  18 8158.26  412.91
   2   0  18 6487.10  334.81
   4   0  18 2264.03  128.15
   6   0  18  -17.59   32.58
   1   1  18 5820.16  302.05
   3   1  18 2539.69  139.67
   7   1  18   46.19   34.29
   0   2  18 3901.66  201.27
   2   2  18 1280.97   80.83
   6   2  18  -15.57   32.75
   5   3  18   18.53   35.13
   7   3  18   47.33   38.00
   0   4  18 2047.47  110.15
   6   4  18    6.77   38.23
   8   4  18   45.44   43.32
   5   5  18   29.52   44.69
   7   5  18   31.24   43.63
   9   5  18   21.12   45.84
   0   6  18  673.82   49.28
   4   6  18   82.77   42.82
   6   6  18   57.99   43.54
   8   6  18    4.17   48.19
  10   6  18   62.94   51.44
   3   7  18   69.83   46.53
   5   7  18  -81.59   48.11
   0   8  18   84.24   36.93
   2   8  18   79.07   52.69
   4   8  18  -35.60   50.56
   6   8  18   82.26   54.82
   1   1  19  -74.28   38.82
   3   1  19    8.44   33.35
   5   1  19   26.82   32.98
   7   1  19  -39.37   36.32
   9   1  19  -71.71   40.38
  11   1  19  -39.89   43.13
  15   1  19    4.34   50.05
   0   2  19   32.59   28.08
   6   2  19    3.11   35.98
   8   2  19   20.85   37.27
  12   2  19   -0.12   48.19
  14   2  19  -47.94   51.82
  13   3  19   60.90   53.13
   0   4  19  771.66   50.78
  10   4  19   64.56   47.93
  12   4  19  -28.77   49.05
   9   5  19   -9.40   46.10
  11   5  19   82.07   50.93
   0   6  19  713.83   51.67
  10   6  19   14.74   53.29
   0   8  19  996.59   69.50
   0   0  20  512.61   40.32
   1   1  20   36.32   32.63
  15   1  20   79.95   51.36
   0   2  20  134.14   25.36
   1   3  20 -157.96   39.21
   0   4  20  258.76   33.26
   1   5  20  -22.40   41.49
   0   6  20   17.19   25.71
   2   6  20  -54.24   46.72
   6   6  20   71.75   49.46
   1   7  20    8.92   49.40
   3   7  20   32.29   47.18
   5   7  20   43.34   53.29
   0   8  20   42.09   32.09
   2   8  20  -10.87   56.21
   3   1  21  -62.38   36.33
   9   1  21   47.53   45.31
  11   1  21   21.29   44.76
  13   1  21   57.13   49.34
   0   2  21  414.52   35.28
   4   2  21   33.00   36.16
   8   2  21   93.71   46.74
  10   2  21   29.65   47.76
   5   3  21   64.85   41.54
   7   3  21  -27.48   42.49
   0   4  21 1454.38   83.62
   6   4  21   19.69   43.98
   8   4  21  -52.08   44.42
   5   5  21   66.53   47.34
   9   5  21   52.50   51.78
   0   6  21  918.31   61.32
   4   6  21   57.68   48.76
   6   6  21  -47.17   48.99
   5   7  21   59.83   53.54
   0   8  21 1197.12   78.59
   0   0  22 4894.35  250.89
  10   0  22   73.04   45.33
  12   0  22   56.22   46.70
  11   1  22   -5.08   46.45
   0   2  22  940.75   57.91
  12   2  22   92.43   52.09
  11   3  22   33.50   50.71
   0   4  22  588.24   46.47
   8   4  22   76.00   48.83
   9   5  22   99.10   50.56
   0   6  22  159.72   34.86
   3   7  22   85.27   52.92
   1   1  23 -126.42   40.74
   3   1  23  -24.39   40.66
   9   1  23   30.27   47.33
  11   1  23  104.82   53.01
   0   2  23   52.36   23.21
   2   2  23    6.96   39.97
   1   3  23  -98.09   42.56
   3   3  23  -34.00   41.92
   5   3  23   95.57   47.67
   0   4  23 -212.02   29.95
   2   4  23 -126.25   47.04
   1   5  23 -215.21   54.83
   0   6  23   -8.06   28.24
   2   6  23   60.81   53.05
   1   7  23   81.55   52.38
   0   0  24 4469.38  231.05
   6   0  24  -36.56   41.62
   5   1  24   70.10   42.12
   0   2  24 1064.19   65.32
   6   2  24   66.18   45.62
   5   3  24   78.95   44.49
   7   3  24  -76.32   48.90
   0   4  24  944.95   63.64
   4   4  24   21.31   47.61
   6   4  24  -91.36   47.79
   5   5  24  -33.53   49.76
   7   5  24   19.53   52.08
   0   6  24  343.32   42.64
   4   6  24  105.47   56.39
   3   1  25   58.08   43.12
   5   1  25   57.19   42.93
   7   1  25   52.44   45.29
   0   2  25   58.59   29.54
   6   2  25   82.67   49.74
   8   2  25   46.70   52.79
  10   2  25  -10.34   56.28
   7   3  25  102.97   53.74
   9   3  25    9.52   51.62
   0   4  25  131.30   37.62
   8   4  25  101.20   51.63
   0   6  25  357.04   44.71
   0   0  26   89.70   29.74
   1   1  26   -8.15   42.15
   0   2  26   -5.52   24.44
   2   2  26   -4.31   45.13
   1   3  26   12.46   46.19
   0   4  26 -180.30   30.80
   2   4  26   22.70   52.06
   1   5  26 -207.38   54.85
   3   5  26   44.36   54.54
   1   1  27  -16.81   45.42
   3   1  27  -56.27   46.71
   5   1  27  -18.41   49.72
   7   1  27  -29.53   50.36
   0   2  27  158.11   34.52
   4   2  27  -85.89   50.36
   6   2  27   42.84   52.68
   5   3  27  -82.12   50.64
   0   4  27  404.73   45.91
   4   4  27   44.12   54.25
   1   5  27  105.79   60.04
   0   0  28 2264.65  125.19
   0   2  28  523.50   47.29
   0   4  28  503.36   48.84
   1   1  29  -55.26   52.83
   3   1  29 -105.12   51.21
   0   2  29  -51.10   29.60
   2   2  29   42.58   50.70
   4   2  29   89.24   55.43
   1   3  29   24.07   52.23
   0   0  30  983.81   67.41
   0   2  30  664.92   55.24
   2   0 -30  1789.1   115.9
   2   0 -28   834.5    70.9
   2   0 -26   956.9    71.8
   2   0 -24  6447.0   336.1
   2   0 -22  1445.9    88.7
   2   0  20   512.6    46.8
   2   0  22  4406.7   233.8
   2   0  24  1992.1   118.2
   2   0  26   121.8    43.2
   2   0  28   817.0    73.2
   2   0  30   154.4    52.4
   4   0 -30  1003.2    82.6
   4   0 -26  1435.5    93.1
   4   0 -24  2139.8   123.0
   4   0 -22    89.1    34.2
   4   0  20   888.4    62.5
   4   0  22  2399.6   136.3
   4   0  24   242.6    44.8
   4   0  26   333.1    49.9
   4   0  28   449.0    59.1
   6   0 -30   348.3    58.3
   6   0 -28   179.5    46.8
   6   0 -26  1307.3    89.1
   6   0 -24   699.8    57.4
   6   0 -22  1011.2    69.1
   6   0  20  3070.3   168.1
   6   0  22  2120.0   124.0
   6   0  26   763.5    70.7
   6   0  28   286.4    55.5
   8   0 -30   127.2    51.9
   8   0 -28   368.0    54.7
   8   0 -26  1203.6    86.3
   8   0 -22   561.0    51.9
   8   0 -20  3816.2   203.4
   8   0  16  4617.2   242.7
   8   0  18  1117.6    74.5
   8   0  20  3983.0   215.1
   8   0  22   469.6    54.7
   8   0  24   459.2    57.4
   8   0  26  1421.6   102.0
  10   0 -28   715.2    70.1
  10   0 -26  1036.9    78.6
  10   0 -22  1438.3    90.6
  10   0 -20  3834.0   205.3
  10   0  14  7636.0   393.2
  10   0  16   112.0    38.5
  10   0  18  1665.7   102.2
  10   0  20  1749.6   108.5
  10   0  24   931.2    77.6
  12   0 -28   823.4    74.3
  12   0 -24   383.4    51.3
  12   0 -22  3116.4   172.5
  12   0 -20   796.9    61.8
  12   0 -18  1364.1    84.9
  12   0  12  1648.4    98.3
  12   0  14  2172.6   124.2
  12   0  16    81.6    38.1
  12   0  18   649.4    59.4
  12   0  20   495.8    58.4
  12   0  24  1064.8    87.9
  14   0 -28   366.9    57.7
  14   0 -24   773.2    67.1
  14   0 -22  1926.0   115.9
  14   0 -18  1596.2    97.2
  14   0 -16  2062.7   118.1
  14   0   8   611.7    52.4
  14   0  10   104.2    36.4
  14   0  12  1785.4   106.5
  14   0  16    90.6    42.2
  14   0  18   404.7    55.6
  14   0  20   531.1    64.4
  14   0  22   142.3    53.6
  16   0 -24  1286.5    93.9
  16   0 -22   815.3    70.5
  16   0 -20   311.1    49.8
  16   0 -18  2394.2   137.7
  16   0 -16   881.4    66.5
  16   0 -14  1311.7    84.0
  16   0 -12  2515.8   140.2
  16   0 -10   121.4    34.0
  16   0  -8   130.8    35.2
  16   0  -6  1960.9   111.9
  16   0  -2  1144.7    73.2
  16   0   0  8258.3   423.7
  16   0   2  1312.0    81.8
  16   0   4  2284.8   129.1
  16   0   6  4514.4   239.6
  16   0   8   332.9    46.5
  16   0  10  2049.8   121.6
  16   0  12  1456.8    95.4
  16   0  16  1058.7    82.1
  16   0  18  1242.3    93.3
  18   0 -24  1576.0   109.3
  18   0 -20   740.9    66.8
  18   0 -18  1659.2   105.5
  18   0 -16   115.9    44.0
  18   0 -14  2298.1   132.9
  18   0 -12  2842.3   158.7
  18   0  -8  4495.4   239.2
  18   0  -6  3954.3   212.2
  18   0  -2  5579.3   291.9
  18   0   0  5072.6   267.4
  18   0   2    85.0    41.8
  18   0   4  3732.5   202.3
  18   0   6  1623.7   101.7
  18   0   8   299.0    48.7
  18   0  10  2152.2   128.8
  18   0  12   865.2    73.7
  18   0  14   152.3    53.3
  18   0  16  1710.9   115.3
  20   0 -20   766.7    69.4
  20   0 -18   431.1    55.3
  20   0 -14   943.2    74.1
  20   0 -12  1797.0   112.2
  20   0 -10   128.8    43.5
  20   0  -8  2778.1   157.9
  20   0  -6  2497.1   143.5
  20   0  -4   331.3    47.8
  20   0  -2  4057.3   219.5
  20   0   0   852.1    68.3
  20   0   2   282.1    48.6
  20   0   4  1634.9   103.8
  20   0   6   275.4    49.3
  20   0   8   284.3    53.8
  20   0  10   969.5    81.2
  20   0  12   257.3    55.1
  22   0 -14   570.3    65.7
  22   0 -12   111.1    50.3
  22   0 -10   423.9    56.3
  22   0  -8  1304.8    90.0
  22   0  -6   205.4    50.6
  22   0  -4   665.0    64.8
  22   0  -2   929.5    74.5
  22   0   2   370.6    55.7
  22   0   4   364.4    54.4
  22   0   8   158.9    54.2
  24   0 -10   342.2    61.1
  24   0  -8   384.1    60.2
  24   0  -4   276.4    56.7
   1   1 -30  1148.3    86.6
   1   1 -28   741.7    65.7
   1   1 -27   107.1    47.7
   1   1 -26   447.2    52.2
   1   1 -24  3004.5   166.4
   1   1 -22  2361.9   133.0
   1   1 -21   333.9    42.5
   1   1  21   380.5    45.8
   1   1  22  3717.7   199.5
   1   1  24  2312.6   133.2
   1   1  25   262.5    47.4
   1   1  28  1267.1    90.8
   1   1  30   804.3    74.8
   3   1 -30  1491.3   102.1
   3   1 -28   175.5    47.3
   3   1 -26   967.5    73.4
   3   1 -24  2037.6   119.1
   3   1 -22   200.4    38.3
   3   1  20   437.1    43.7
   3   1  22  2671.1   149.3
   3   1  24   920.7    69.1
   3   1  26   174.5    48.5
   3   1  28  1029.6    82.5
   5   1 -30   700.8    70.3
   5   1 -26  1375.8    91.8
   5   1 -24  1380.7    89.4
   5   1 -22    85.0    35.4
   5   1  18   723.1    54.6
   5   1  20  1606.3    97.6
   5   1  21   208.9    41.6
   5   1  22  2702.5   151.8
   5   1  23   243.3    46.5
   5   1  26   688.1    64.9
   5   1  28   986.0    81.5
   7   1 -30   367.0    56.4
   7   1 -28   246.2    50.6
   7   1 -26  1523.3    99.3
   7   1 -25    99.4    43.2
   7   1 -24   577.7    54.3
   7   1 -23   150.7    41.7
   7   1 -22   766.3    59.5
   7   1 -20  3185.2   172.0
   7   1  17   418.9    44.9
   7   1  20  2621.1   147.9
   7   1  21   539.1    54.8
   7   1  22  1102.0    78.5
   7   1  23   254.2    48.1
   7   1  24   137.0    46.4
   7   1  26  1120.0    85.9
   9   1 -28   783.2    70.0
   9   1 -26  1842.2   115.1
   9   1 -22  2424.0   138.0
   9   1 -21   294.4    45.1
   9   1 -20  3790.6   202.7
   9   1  16  1711.9   101.5
   9   1  17   311.7    44.8
   9   1  18  1360.9    86.7
   9   1  20  3432.1   189.0
   9   1  22   210.6    46.2
   9   1  24   726.8    69.9
   9   1  25   131.3    51.5
   9   1  26  1081.4    87.9
  11   1 -28   882.6    75.3
  11   1 -26   775.9    68.0
  11   1 -24    96.0    43.2
  11   1 -23   261.8    47.2
  11   1 -22  3261.4   179.6
  11   1 -21    93.6    41.5
  11   1 -20  1738.2   103.9
  11   1 -19   166.0    37.9
  11   1 -18   882.8    62.5
  11   1 -17   163.7    35.6
  11   1  12  2418.0   134.4
  11   1  14  4083.0   217.9
  11   1  15   444.5    48.2
  11   1  17   240.6    43.7
  11   1  18  1646.1   102.6
  11   1  20  1508.6    99.2
  11   1  24   870.4    77.9
  13   1 -28   797.3    74.9
  13   1 -24   524.7    56.9
  13   1 -23   222.8    47.1
  13   1 -22  1468.9    96.6
  13   1 -18  1672.8   100.5
  13   1 -16  3320.3   178.6
  13   1 -15   187.0    36.6
  13   1   9    76.0    35.8
  13   1  10    84.4    34.1
  13   1  12  2236.9   127.9
  13   1  13    77.8    38.9
  13   1  14  1299.2    85.1
  13   1  16   219.2    46.3
  13   1  18  1788.4   112.7
  13   1  19    99.7    48.3
  13   1  20   493.9    60.0
  13   1  22   128.2    53.3
  15   1 -25   146.8    48.1
  15   1 -24   967.9    76.6
  15   1 -22   864.4    69.3
  15   1 -21    95.5    43.1
  15   1 -18  1112.8    77.7
  15   1 -17   150.2    39.3
  15   1 -16   894.5    65.2
  15   1 -15   235.6    39.2
  15   1 -14   259.8    38.6
  15   1 -12  2593.2   143.0
  15   1   3   726.1    54.5
  15   1   4   422.9    44.5
  15   1   6  3914.1   208.7
  15   1   7  1259.8    81.1
  15   1   8   592.7    52.4
  15   1  10   289.3    43.4
  15   1  11   110.1    40.4
  15   1  12  2124.2   125.2
  15   1  13   117.7    44.7
  15   1  14   453.4    54.2
  15   1  16   787.5    68.5
  15   1  18  1316.8    93.3
  17   1 -24   995.7    81.0
  17   1 -22   231.6    51.4
  17   1 -21   170.5    47.5
  17   1 -20   372.7    55.4
  17   1 -18  1792.6   110.3
  17   1 -17   750.5    63.8
  17   1 -16   310.0    46.4
  17   1 -15   129.4    41.5
  17   1 -14   436.6    48.0
  17   1 -13   110.1    39.9
  17   1 -12  1603.5    98.0
  17   1 -10  1087.2    74.3
  17   1  -9   223.6    41.2
  17   1  -8  1956.6   114.2
  17   1  -6  5444.1   284.8
  17   1  -5   126.1    38.5
  17   1  -4   113.6    36.4
  17   1  -2  3388.5   183.0
  17   1   0  4459.4   236.1
  17   1   1   377.4    46.8
  17   1   2   141.0    39.1
  17   1   3   241.9    43.2
  17   1   4  2925.9   161.4
  17   1   5   479.0    49.9
  17   1   6  2843.3   158.4
  17   1   7   413.7    49.5
  17   1  10  1904.1   117.3
  17   1  12  1383.5    95.9
  17   1  16  1405.4    98.8
  17   1  18   753.2    76.1
  19   1 -20   918.9    76.5
  19   1 -18  1244.8    89.2
  19   1 -17   184.2    46.7
  19   1 -14  1559.5    99.7
  19   1 -12  1447.0    94.4
  19   1 -11    80.8    40.0
  19   1  -9   260.4    45.8
  19   1  -8  2335.3   135.4
  19   1  -6  2421.6   138.5
  19   1  -4   123.9    40.1
  19   1  -3   156.3    40.8
  19   1  -2  2987.2   166.3
  19   1  -1   106.6    42.2
  19   1   0  2023.9   119.2
  19   1   1   362.1    50.4
  19   1   2   177.1    45.0
  19   1   4  2919.6   164.6
  19   1   5   155.8    44.9
  19   1   6  1161.9    82.4
  19   1   7   151.8    45.5
  19   1   8   168.9    48.8
  19   1  10  2066.5   127.7
  19   1  12   507.6    63.2
  19   1  14   194.0    57.8
  21   1 -20   765.8    74.4
  21   1 -18   531.3    62.1
  21   1 -16   120.4    49.2
  21   1 -14  1115.2    84.2
  21   1 -13   193.0    48.8
  21   1 -12   759.1    66.1
  21   1 -10   277.1    51.4
  21   1  -9   203.8    50.3
  21   1  -8  1797.3   111.5
  21   1  -6   281.3    50.3
  21   1  -5   239.0    45.1
  21   1  -4   340.6    51.7
  21   1  -2  1490.5    97.6
  21   1  -1   102.2    44.5
  21   1   0   294.2    48.9
  21   1   1   137.5    46.5
  21   1   2   546.9    59.8
  21   1   4  1140.2    84.7
  21   1   8   569.1    64.9
  21   1   9   239.4    55.5
  21   1  10   901.8    80.5
  23   1 -16   249.4    56.1
  23   1 -15   136.8    51.6
  23   1 -14   668.9    67.9
  23   1 -10   434.5    60.2
  23   1  -8   720.4    70.3
  23   1  -4   558.5    62.1
  23   1  -3   198.4    50.1
  23   1  -2   438.3    60.2
  23   1   2   326.4    56.2
  23   1   3   120.2    48.7
  23   1   4   468.9    63.4
   2   2 -30   804.1    73.3
   2   2 -28   320.6    50.8
   2   2 -26   282.2    47.9
   2   2 -25    89.4    42.0
   2   2 -24  1836.4   109.6
   2   2 -22   908.6    65.0
   2   2 -21   134.0    39.0
   2   2 -20  1503.0    90.3
   2   2  19   303.3    38.9
   2   2  20    96.6    34.9
   2   2  21   400.2    47.0
   2   2  22  1776.5   106.4
   2   2  24   869.0    67.0
   2   2  25   372.2    52.0
   2   2  27   114.9    50.4
   2   2  28  1309.1    93.7
   4   2 -30   326.4    55.8
   4   2 -26   945.7    71.7
   4   2 -24  2256.9   130.4
   4   2 -21   105.7    45.0
   4   2 -20  3464.1   187.6
   4   2  18   611.1    49.7
   4   2  19   397.1    43.5
   4   2  20   726.9    58.2
   4   2  22  1671.1   103.0
   4   2  23   149.6    43.1
   4   2  24   436.7    52.9
   4   2  25   410.3    52.9
   4   2  26   769.0    68.1
   4   2  28  1698.7   113.2
   6   2 -30   334.6    56.1
   6   2 -26  1479.5    97.4
   6   2 -24  1123.3    78.4
   6   2 -23   681.8    58.4
   6   2 -22   513.3    49.7
   6   2 -20  5920.7   307.6
   6   2  17   430.7    45.4
   6   2  20  1381.8    88.5
   6   2  21    84.3    40.2
   6   2  22  2591.6   147.9
   6   2  23   180.1    45.7
   6   2  26  1805.8   116.4
   8   2 -30   181.2    55.9
   8   2 -29   191.8    53.4
   8   2 -28   417.3    56.3
   8   2 -26  2047.8   124.6
   8   2 -25   553.9    58.4
   8   2 -24   360.3    49.9
   8   2 -23   264.3    46.3
   8   2 -22  1630.1   100.4
   8   2 -20  4515.6   238.4
   8   2 -19   642.1    53.8
   8   2  15   352.4    41.1
   8   2  16  1670.0    99.1
   8   2  17  1016.5    71.3
   8   2  18   385.9    46.9
   8   2  20  2544.1   145.8
   8   2  22  1460.6    97.7
   8   2  23   143.8    46.7
   8   2  24   298.3    54.1
   8   2  26  1874.5   121.5
  10   2 -29   128.4    55.9
  10   2 -28   712.0    71.9
  10   2 -26  1402.1    96.4
  10   2 -25   348.6    52.3
  10   2 -23   180.5    43.2
  10   2 -22  2199.4   127.8
  10   2 -20  1045.0    71.4
  10   2 -19   214.2    39.5
  10   2 -18   360.1    40.7
  10   2  13   561.6    49.8
  10   2  14  3570.7   191.9
  10   2  15   325.5    43.3
  10   2  17   753.7    61.7
  10   2  18  1485.5    95.0
  10   2  19   168.8    45.5
  10   2  20  2550.4   148.3
  10   2  22   141.2    48.0
  10   2  23   398.8    58.2
  10   2  24   944.6    82.4
  12   2 -29   139.3    56.3
  12   2 -28  1289.4    96.2
  12   2 -26   386.5    56.9
  12   2 -25   131.4    48.1
  12   2 -24   541.7    57.6
  12   2 -23   374.8    52.2
  12   2 -22  1575.1    99.9
  12   2 -20   268.5    43.2
  12   2 -19   225.5    42.2
  12   2 -18   677.7    54.8
  12   2 -17   296.3    41.6
  12   2 -16  1658.6    97.5
  12   2 -15   146.8    34.2
  12   2  10    80.1    35.9
  12   2  11  1009.4    69.3
  12   2  12  3433.7   185.6
  12   2  14  2540.2   144.0
  12   2  15   511.6    52.7
  12   2  17   568.5    59.3
  12   2  18  2324.5   137.3
  12   2  20  1368.9    96.6
  12   2  21   110.5    50.8
  12   2  23   151.7    57.9
  14   2 -28   841.5    77.7
  14   2 -25   106.5    47.2
  14   2 -24   785.7    68.3
  14   2 -22   770.7    66.2
  14   2 -21   110.5    42.7
  14   2 -19    92.1    40.7
  14   2 -18  1434.2    90.7
  14   2 -16  2071.4   119.5
  14   2 -15   486.9    48.1
  14   2 -14    92.7    35.0
  14   2 -13   414.1    44.6
  14   2 -12  3382.6   181.5
  14   2   5   100.1    34.4
  14   2   6  1470.0    89.1
  14   2   8  2126.4   122.0
  14   2   9   590.4    53.6
  14   2  10   631.4    56.2
  14   2  11   230.9    42.8
  14   2  12  4140.3   222.9
  14   2  13   326.5    51.6
  14   2  14  1665.2   105.0
  14   2  15   353.4    53.4
  14   2  16   469.1    57.2
  14   2  18  2390.5   143.8
  14   2  20   250.8    58.5
  14   2  21   214.5    56.0
  16   2 -24   478.7    60.9
  16   2 -22   267.3    50.1
  16   2 -21    89.2    44.2
  16   2 -18  1251.6    86.1
  16   2 -17   108.6    41.4
  16   2 -16  1207.8    81.3
  16   2 -15   456.8    50.6
  16   2 -14   300.9    44.2
  16   2 -12  4147.4   221.1
  16   2 -11   344.0    45.0
  16   2 -10  2014.5   116.4
  16   2  -9   543.0    50.6
  16   2  -8  1133.7    74.1
  16   2  -6  2165.0   122.5
  16   2  -5   467.0    46.6
  16   2  -4   942.6    65.7
  16   2  -3   785.0    58.9
  16   2  -2   744.6    57.1
  16   2  -1   377.0    42.8
  16   2   0  2864.2   156.5
  16   2   1  1846.4   107.9
  16   2   2   151.1    37.3
  16   2   3   100.4    35.3
  16   2   4   715.6    58.1
  16   2   5   333.2    45.0
  16   2   6  2997.7   165.8
  16   2   7   349.9    47.9
  16   2   8   450.8    51.3
  16   2   9   146.4    43.6
  16   2  10  1069.0    77.9
  16   2  12  3078.5   174.0
  16   2  13   189.3    49.4
  16   2  14   134.1    47.6
  16   2  16  1113.7    85.9
  16   2  18   864.1    79.4
  18   2 -24   477.0    61.3
  18   2 -23   221.4    54.4
  18   2 -22   114.0    49.5
  18   2 -20   202.8    49.9
  18   2 -18  1573.2   101.9
  18   2 -17   147.3    47.2
  18   2 -16   332.2    49.4
  18   2 -15   164.1    45.6
  18   2 -14  1295.1    86.9
  18   2 -12  3143.2   173.6
  18   2 -11   146.1    42.1
  18   2  -9   267.2    43.7
  18   2  -8  1709.2   103.5
  18   2  -7    94.3    39.8
  18   2  -6  1874.3   111.4
  18   2  -3   330.4    45.0
  18   2  -2  1100.9    75.1
  18   2   0   958.9    69.9
  18   2   1   542.5    52.4
  18   2   3   191.6    43.6
  18   2   4  1623.9   101.6
  18   2   6  1709.0   106.7
  18   2   7   289.7    48.9
  18   2   9   414.3    54.6
  18   2  10  2190.9   133.6
  18   2  12  1053.9    82.3
  18   2  14   139.7    52.4
  18   2  16   964.2    83.7
  20   2 -21   159.4    55.8
  20   2 -20   618.0    69.5
  20   2 -18   803.4    73.0
  20   2 -15   157.2    50.3
  20   2 -14  1849.7   115.7
  20   2 -13   127.4    45.3
  20   2 -12   488.2    56.9
  20   2 -10   302.3    49.0
  20   2  -9   200.8    46.6
  20   2  -8  1204.7    83.6
  20   2  -6   334.5    47.2
  20   2  -5   271.0    47.0
  20   2  -4   455.8    51.7
  20   2  -3   212.0    48.3
  20   2  -2  1322.4    89.5
  20   2   0   571.7    57.5
  20   2   1   249.7    49.4
  20   2   2   343.1    51.9
  20   2   3   491.8    57.4
  20   2   4  2003.5   123.1
  20   2   6   468.7    60.5
  20   2   7   354.2    57.4
  20   2   8   531.1    62.5
  20   2   9   356.6    59.3
  20   2  10  1564.7   106.8
  22   2 -17   111.8    52.2
  22   2 -16   454.5    62.4
  22   2 -14   767.4    71.6
  22   2 -10   336.2    54.0
  22   2  -9   217.1    50.1
  22   2  -8   485.0    59.7
  22   2  -5   271.8    51.9
  22   2  -4   437.1    56.1
  22   2  -2   912.9    77.0
  22   2   0   226.8    52.8
  22   2   1   279.5    55.0
  22   2   2   766.2    71.4
  22   2   4  1456.3   101.7
  22   2   7   180.8    56.4
  24   2  -8   284.0    59.8
  24   2  -4   473.2    66.6
  24   2  -2   780.6    76.8
   1   3 -28   185.6    50.1
   1   3 -27   299.8    49.8
   1   3 -26    96.6    44.0
   1   3 -25    99.7    45.4
   1   3 -24  1635.8   101.7
   1   3 -22   304.3    44.2
   1   3 -21   694.9    56.8
   1   3 -20  1578.2    95.1
   1   3 -19  1002.5    68.9
   1   3  18  1474.9    93.9
   1   3  19   752.5    57.7
   1   3  21   241.1    47.9
   1   3  22  1279.1    84.9
   1   3  24   632.6    60.4
   1   3  25   203.9    48.9
   1   3  27   374.9    58.7
   1   3  28   742.2    72.6
   3   3 -30   424.9    60.4
   3   3 -26   372.1    53.6
   3   3 -24  1140.6    79.2
   3   3 -21  1416.8    89.3
   3   3 -20  3194.5   173.9
   3   3 -19   818.3    68.8
   3   3  18  1056.0    70.7
   3   3  19  1125.5    75.4
   3   3  20   958.4    68.4
   3   3  21   446.4    51.0
   3   3  22  2172.0   127.5
   3   3  24   148.6    46.0
   3   3  25   467.4    56.7
   3   3  26   438.7    57.9
   3   3  27   369.0    57.6
   3   3  28  1124.8    88.4
   5   3 -30   476.5    62.4
   5   3 -29   145.3    51.0
   5   3 -27   207.3    52.3
   5   3 -26   831.2    71.9
   5   3 -24  1483.3    96.4
   5   3 -21   496.7    51.1
   5   3 -20  4084.7   217.4
   5   3  16  3791.6   201.5
   5   3  17   245.9    38.2
   5   3  19   952.3    69.6
   5   3  20  1617.2    99.6
   5   3  22  1834.7   112.0
   5   3  25   165.3    52.5
   5   3  26   909.3    79.1
   7   3 -30   309.5    55.0
   7   3 -26  1021.1    79.7
   7   3 -24   673.0    63.4
   7   3 -23  1229.6    83.5
   7   3 -22   406.0    48.4
   7   3 -21    90.6    40.1
   7   3 -20  4605.7   243.9
   7   3 -19  1474.9    91.9
   7   3 -18  1402.7    85.6
   7   3  16  2599.2   144.3
   7   3  17   519.2    49.8
   7   3  19   619.3    57.2
   7   3  20  2257.6   131.7
   7   3  22  1114.4    81.6
   7   3  23   629.4    63.6
   7   3  26   965.7    79.8
   9   3 -29   119.3    51.9
   9   3 -28   656.9    66.8
   9   3 -26   737.4    67.2
   9   3 -25   264.4    48.9
   9   3 -23   687.9    62.7
   9   3 -22   866.1    66.9
   9   3 -20  2090.2   121.4
   9   3 -19  1398.1    87.1
   9   3 -17   263.4    38.3
   9   3  13   384.8    41.4
   9   3  14  1818.9   106.1
   9   3  16   695.0    58.2
   9   3  17   209.3    43.5
   9   3  18   619.4    57.1
   9   3  19   829.7    67.0
   9   3  20  1942.3   118.6
   9   3  21   100.5    47.8
   9   3  22   246.5    53.4
   9   3  23   516.4    63.4
   9   3  24   215.7    56.4
  11   3 -28   774.5    74.5
  11   3 -26   296.8    51.8
  11   3 -25   388.2    54.2
  11   3 -24   297.5    51.2
  11   3 -22  1482.2    94.9
  11   3 -21   112.4    41.0
  11   3 -20   477.3    49.5
  11   3 -19   364.0    45.7
  11   3 -18   436.6    47.6
  11   3 -17   267.6    40.4
  11   3 -16  2396.7   133.8
  11   3  10   222.0    38.6
  11   3  11  1590.1    96.4
  11   3  12  3008.0   165.0
  11   3  13   690.8    58.6
  11   3  14  1893.5   113.3
  11   3  15   231.7    44.0
  11   3  17  1105.8    79.9
  11   3  18  1771.9   112.0
  11   3  19   146.8    49.2
  11   3  20  1573.1   105.1
  11   3  21   373.7    58.3
  11   3  23   281.3    59.1
  13   3 -27   106.6    52.8
  13   3 -26   126.7    50.0
  13   3 -25   203.9    53.3
  13   3 -24   341.0    54.8
  13   3 -22   854.6    70.0
  13   3 -21   136.0    43.9
  13   3 -19   223.6    45.5
  13   3 -18  1430.4    90.5
  13   3 -17   423.0    49.0
  13   3 -16  1822.4   107.4
  13   3 -15   131.7    36.6
  13   3 -13  2024.3   115.8
  13   3 -12  3306.1   177.8
  13   3   6  4685.0   246.4
  13   3   8  1314.3    83.7
  13   3   9   351.8    45.5
  13   3  10   676.7    58.5
  13   3  11  1026.4    74.2
  13   3  12  2594.5   147.7
  13   3  13   207.1    47.3
  13   3  14  1015.4    75.8
  13   3  15   905.5    71.6
  13   3  16   304.6    51.3
  13   3  17   649.9    64.2
  13   3  18  1962.6   123.1
  13   3  20   476.2    65.9
  13   3  21   522.4    66.8
  15   3 -25   161.7    50.8
  15   3 -24   470.7    61.1
  15   3 -22   769.6    68.7
  15   3 -21   414.6    52.9
  15   3 -19   232.2    48.1
  15   3 -18  1814.0   111.1
  15   3 -16  1014.2    73.6
  15   3 -15   481.8    51.1
  15   3 -13   636.6    54.7
  15   3 -12  2917.9   160.5
  15   3 -10  2972.1   162.9
  15   3  -9  1563.5    95.5
  15   3  -7   454.5    46.9
  15   3  -6  4108.7   218.1
  15   3  -5   872.7    62.2
  15   3  -4  2993.0   162.7
  15   3  -3  1336.1    83.9
  15   3  -2    79.3    35.7
  15   3  -1    82.6    34.5
  15   3   0  2801.9   153.6
  15   3   1   401.7    44.5
  15   3   2  1415.9    87.5
  15   3   3  1218.3    79.1
  15   3   4   523.2    50.9
  15   3   5   254.9    43.1
  15   3   6  4248.4   226.7
  15   3   7   725.9    62.0
  15   3   8  1028.3    73.9
  15   3   9   434.8    53.3
  15   3  10  1273.2    88.3
  15   3  11   185.8    47.3
  15   3  12  2988.3   168.4
  15   3  13   112.5    49.3
  15   3  14   348.0    55.4
  15   3  15   460.4    61.2
  15   3  16   204.3    55.3
  15   3  18  1255.4    96.9
  15   3  19   285.0    59.6
  17   3 -24   420.2    61.4
  17   3 -22   247.0    53.1
  17   3 -21   278.8    52.5
  17   3 -20   280.4    52.2
  17   3 -19   146.0    48.8
  17   3 -18  1339.4    91.6
  17   3 -17   114.8    45.9
  17   3 -16   458.3    53.1
  17   3 -15   580.5    58.8
  17   3 -14   627.5    58.3
  17   3 -12  2221.1   128.9
  17   3 -11   650.8    57.4
  17   3 -10   261.2    43.5
  17   3  -9   700.4    59.5
  17   3  -8   659.1    56.7
  17   3  -7    96.0    41.2
  17   3  -6  1694.1   102.4
  17   3  -5   893.2    65.2
  17   3  -4   138.3    39.8
  17   3  -3   206.4    40.6
  17   3  -2   886.1    66.1
  17   3   0  1906.2   112.6
  17   3   3   385.3    47.9
  17   3   4   998.9    72.4
  17   3   5   233.5    45.1
  17   3   6  1910.3   114.7
  17   3   7   221.6    46.9
  17   3   9   350.8    53.7
  17   3  10   924.0    75.7
  17   3  12  1225.4    90.6
  17   3  13   395.5    58.4
  17   3  15   213.6    53.8
  17   3  16   576.1    69.2
  19   3 -21   230.4    53.2
  19   3 -20   422.6    59.0
  19   3 -19   132.3    49.4
  19   3 -18   574.1    62.3
  19   3 -17   170.5    49.2
  19   3 -15   526.6    59.3
  19   3 -14   749.9    65.8
  19   3 -12   733.4    64.8
  19   3 -11   594.0    59.3
  19   3  -9   188.3    46.3
  19   3  -8   762.6    64.0
  19   3  -6   276.3    45.9
  19   3  -5   387.0    49.3
  19   3  -4   188.6    43.8
  19   3  -3   258.7    45.6
  19   3  -2   773.2    63.4
  19   3   0   317.2    46.8
  19   3   1   193.0    44.8
  19   3   2   215.8    47.7
  19   3   3   889.5    70.9
  19   3   4  1468.4    97.3
  19   3   6   334.5    53.9
  19   3   7   258.9    53.4
  19   3   8   184.6    49.8
  19   3   9   392.0    57.8
  19   3  10   747.8    71.5
  19   3  12   281.5    60.7
  19   3  13   537.2    68.1
  21   3 -18   299.8    57.4
  21   3 -17   216.6    56.8
  21   3 -16   127.5    52.2
  21   3 -14   641.6    67.6
  21   3 -12   211.3    50.3
  21   3 -11   354.2    54.3
  21   3 -10   244.3    51.1
  21   3  -9   101.0    47.3
  21   3  -8   825.2    71.6
  21   3  -5   179.5    48.3
  21   3  -4   665.3    63.1
  21   3  -3   446.9    58.1
  21   3  -2   917.2    75.7
  21   3   1   606.4    64.3
  21   3   2   617.5    64.7
  21   3   3   399.9    57.4
  21   3   4  1083.3    84.7
  21   3   7   558.4    67.7
  21   3   8   515.7    65.4
  23   3 -10   458.7    61.8
  23   3  -8   756.5    74.6
  23   3  -5   182.2    56.5
  23   3  -4   681.1    71.1
  23   3  -3   107.4    53.0
  23   3  -2   758.0    75.4
  23   3   1   389.1    62.3
   2   4 -28   258.5    55.9
   2   4 -27   614.9    67.3
   2   4 -26   422.2    57.9
   2   4 -24  1202.8    84.8
   2   4 -23   312.5    47.7
   2   4 -21   835.2    64.1
   2   4 -20   216.6    40.7
   2   4 -19   188.3    36.1
   2   4 -18  1528.1    91.2
   2   4 -17   190.0    35.8
   2   4  16  1763.7   102.9
   2   4  18  1861.1   112.2
   2   4  19  2579.6   145.4
   2   4  20   183.1    44.0
   2   4  21   639.2    63.3
   2   4  22  1741.6   107.8
   2   4  24   713.3    65.0
   2   4  25   418.1    57.5
   2   4  27   317.3    59.1
   2   4  28   743.9    73.6
   4   4 -29   189.9    54.9
   4   4 -27   831.9    74.3
   4   4 -26  1298.1    93.5
   4   4 -24  1053.3    77.9
   4   4 -23   678.6    61.7
   4   4 -21   972.4    70.0
   4   4 -20  1594.0    97.9
   4   4 -18  1783.2   104.5
   4   4 -17  1313.5    82.3
   4   4  15   478.4    47.9
   4   4  16  6384.6   331.0
   4   4  17   649.7    58.2
   4   4  18   746.1    60.9
   4   4  19  2444.6   139.4
   4   4  20  1120.8    79.1
   4   4  21   151.8    47.6
   4   4  22  2262.1   134.2
   4   4  23   228.0    50.9
   4   4  25   717.3    68.9
   4   4  26   505.6    63.0
   6   4 -29   373.5    61.8
   6   4 -27   219.3    58.5
   6   4 -26  1081.3    83.5
   6   4 -24   325.3    49.3
   6   4 -23   768.7    66.6
   6   4 -22   255.5    48.6
   6   4 -21   811.6    64.2
   6   4 -20  1310.2    84.5
   6   4 -19   127.0    37.8
   6   4 -18  1164.7    76.3
   6   4 -17  3310.6   178.3
   6   4  14  3603.4   192.9
   6   4  15   280.9    41.1
   6   4  16  2577.4   143.9
   6   4  17  1457.3    91.2
   6   4  19   997.9    73.8
   6   4  20  1778.4   110.2
   6   4  22   794.7    68.9
   6   4  23   202.2    51.4
   6   4  25   410.8    60.6
   6   4  26   344.0    60.3
   8   4 -28   163.9    56.7
   8   4 -26   711.2    66.4
   8   4 -23   188.7    46.6
   8   4 -22   502.1    54.3
   8   4 -20   478.7    50.4
   8   4 -19   441.2    47.3
   8   4 -18   267.2    40.8
   8   4 -17  1556.4    93.7
   8   4 -16   653.0    52.9
   8   4  12   268.1    40.1
   8   4  13  2009.7   116.2
   8   4  14  3117.3   170.6
   8   4  16   330.1    45.0
   8   4  17   825.7    64.9
   8   4  19   350.2    49.8
   8   4  20   666.1    63.9
   8   4  23   329.6    56.5
   8   4  24   105.0    50.2
  10   4 -28   180.7    54.5
  10   4 -26   222.7    51.8
  10   4 -25   515.6    61.8
  10   4 -23   183.9    46.6
  10   4 -22   558.1    56.9
  10   4 -20   415.8    49.1
  10   4 -19   855.7    64.5
  10   4 -17   559.2    51.3
  10   4 -16  1702.8   101.3
  10   4 -14  1166.8    75.4
  10   4   9   154.8    38.3
  10   4  10  1062.6    72.2
  10   4  11  1641.8    98.9
  10   4  12  1310.7    84.4
  10   4  13  1062.8    74.1
  10   4  14  1643.8   101.1
  10   4  15   143.7    42.9
  10   4  17   664.9    61.8
  10   4  18   435.0    55.8
  10   4  20   452.5    58.4
  10   4  21   242.9    53.5
  10   4  22   110.5    49.8
  10   4  23   525.4    66.2
  12   4 -26   219.0    54.2
  12   4 -25   414.1    60.4
  12   4 -22   891.4    74.0
  12   4 -21   550.3    57.5
  12   4 -20   387.5    51.2
  12   4 -19  1041.7    76.7
  12   4 -18   285.4    46.6
  12   4 -17   269.2    45.6
  12   4 -16  2410.0   136.4
  12   4 -15   429.1    48.1
  12   4 -14   224.8    40.6
  12   4 -13  1473.4    90.1
  12   4 -12  1949.0   112.4
  12   4 -11   632.4    52.5
  12   4 -10  2221.9   124.5
  12   4   5  2409.7   134.7
  12   4   6  3963.5   211.8
  12   4   8  4087.7   218.7
  12   4   9  1839.0   109.6
  12   4  11  1365.4    89.9
  12   4  12  3268.1   180.6
  12   4  14  1240.7    86.2
  12   4  15   602.5    60.2
  12   4  16   280.3    50.8
  12   4  17   252.2    50.2
  12   4  18   581.7    63.7
  12   4  20   194.7    56.3
  12   4  21   724.3    72.2
  14   4 -26   121.1    53.6
  14   4 -25   368.7    59.7
  14   4 -24   560.8    66.3
  14   4 -22  1130.2    84.8
  14   4 -21   560.4    62.4
  14   4 -19  1135.0    83.2
  14   4 -18  1681.7   106.5
  14   4 -17   111.6    42.7
  14   4 -16  1954.1   116.3
  14   4 -15   842.9    65.8
  14   4 -13  1243.0    83.1
  14   4 -12  2466.6   139.6
  14   4 -10  1501.6    92.1
  14   4  -9  1364.6    85.6
  14   4  -8   112.7    37.2
  14   4  -7   649.3    54.6
  14   4  -6  1716.1   101.3
  14   4  -5    81.3    35.7
  14   4  -4  2471.1   137.9
  14   4  -3  2611.8   144.4
  14   4  -2   102.5    36.6
  14   4  -1  2245.2   127.2
  14   4   0  3668.0   197.0
  14   4   1   292.7    44.2
  14   4   2  2596.8   144.7
  14   4   3  2463.9   138.3
  14   4   4   371.1    47.7
  14   4   5  1439.5    92.4
  14   4   6  4312.8   230.5
  14   4   8   809.9    64.5
  14   4   9  1726.3   106.6
  14   4  10   582.6    59.4
  14   4  11   891.9    74.4
  14   4  12  2568.5   149.5
  14   4  13   290.6    53.1
  14   4  14   268.0    54.3
  14   4  15   631.3    66.5
  14   4  16   364.4    58.7
  14   4  17   124.1    51.7
  14   4  18   966.3    81.8
  14   4  19   128.1    57.9
  16   4 -24   721.1    73.3
  16   4 -22   444.9    60.1
  16   4 -21   422.4    60.4
  16   4 -20   193.2    52.1
  16   4 -19   371.5    54.7
  16   4 -18  1141.6    83.6
  16   4 -16   324.0    48.2
  16   4 -15   838.3    66.8
  16   4 -14   237.1    45.8
  16   4 -13   608.9    58.7
  16   4 -12  1232.8    83.6
  16   4 -11   266.5    44.4
  16   4 -10   499.3    52.9
  16   4  -9  1364.8    87.8
  16   4  -8   103.4    39.5
  16   4  -7   113.1    39.6
  16   4  -6  2295.9   132.1
  16   4  -5   341.4    47.6
  16   4  -4   449.1    50.0
  16   4  -3  2107.9   122.8
  16   4  -2   894.7    67.5
  16   4  -1   411.0    50.0
  16   4   0  2651.7   149.3
  16   4   1   550.1    54.5
  16   4   2   190.3    44.6
  16   4   3  1285.0    85.9
  16   4   4  1974.6   117.8
  16   4   5   540.9    55.4
  16   4   6  1484.4    95.9
  16   4   8    87.9    42.0
  16   4   9   665.2    64.1
  16   4  10   566.0    61.2
  16   4  12   422.7    61.1
  16   4  13   166.3    53.9
  16   4  15   596.9    67.5
  16   4  16   223.6    58.3
  18   4 -21   281.7    56.2
  18   4 -20   293.5    58.0
  18   4 -18   221.1    51.2
  18   4 -15   287.6    49.6
  18   4 -14   202.8    47.1
  18   4 -12   135.9    45.8
  18   4 -11   286.3    49.3
  18   4  -9   200.1    46.6
  18   4  -8   297.5    47.2
  18   4  -6   924.9    70.9
  18   4  -5   472.3    53.7
  18   4  -3   752.2    65.2
  18   4  -2   756.3    65.5
  18   4   0   834.9    66.9
  18   4   1   213.0    45.9
  18   4   2    95.0    43.7
  18   4   3   409.3    55.3
  18   4   4   433.9    55.2
  18   4   6   256.6    50.2
  18   4   7   333.4    52.9
  18   4   9   213.3    52.5
  18   4  10   245.1    51.8
  18   4  12   199.7    53.9
  18   4  13   163.4    58.1
  20   4 -17   217.0    53.2
  20   4 -15   257.0    51.9
  20   4 -14   201.5    51.0
  20   4 -13   112.7    47.3
  20   4 -12   196.9    51.5
  20   4 -11   464.3    58.5
  20   4  -9   198.2    48.5
  20   4  -8   562.0    61.6
  20   4  -7   140.0    46.0
  20   4  -6   316.9    54.7
  20   4  -5   635.7    63.9
  20   4  -4   287.6    51.9
  20   4  -3   235.0    52.1
  20   4  -2  1172.7    86.2
  20   4   1   334.2    52.5
  20   4   2   225.0    53.9
  20   4   3   250.7    54.2
  20   4   4   473.3    58.5
  20   4   6   133.3    50.3
  20   4   7   318.0    55.2
  20   4   9   122.5    54.4
  22   4 -11   648.5    70.1
  22   4 -10   202.7    58.4
  22   4  -9   216.9    56.6
  22   4  -8  1042.6    87.8
  22   4  -7   300.3    57.4
  22   4  -6   142.7    53.2
  22   4  -5   721.1    73.0
  22   4  -4   756.0    74.4
  22   4  -2   895.3    80.4
  22   4  -1   186.6    56.1
  22   4   0   143.5    51.6
  22   4   1   542.2    69.0
  22   4   2   653.7    71.5
   1   5 -27   534.8    65.7
   1   5 -25   351.5    55.9
   1   5 -24   582.9    63.3
   1   5 -23   222.2    48.0
   1   5 -22   516.3    56.1
   1   5 -21  1791.5   110.2
   1   5 -19    98.8    40.6
   1   5 -18  1338.8    85.2
   1   5 -17   275.6    40.9
   1   5 -16   111.2    35.4
   1   5 -15  1220.0    77.1
   1   5  15  1940.2   112.1
   1   5  16   961.9    67.5
   1   5  18  1650.8   101.2
   1   5  19   754.5    64.3
   1   5  21  1140.8    82.5
   1   5  22   770.6    69.3
   1   5  24   382.9    71.5
   1   5  25  1029.3    83.6
   3   5 -27   836.3    76.5
   3   5 -26   142.8    50.4
   3   5 -24   715.2    65.1
   3   5 -23   880.7    70.6
   3   5 -22   204.5    46.6
   3   5 -21  1273.6    85.3
   3   5 -20   344.4    46.9
   3   5 -18  1057.0    72.1
   3   5 -17  1156.4    75.8
   3   5 -16    90.6    34.3
   3   5 -15  1772.1   102.6
   3   5  14   125.7    41.3
   3   5  15  1742.1   103.9
   3   5  16  3328.4   181.5
   3   5  17   175.3    42.1
   3   5  18   909.2    71.5
   3   5  19  2624.8   149.7
   3   5  20   241.8    48.3
   3   5  21   602.6    61.7
   3   5  22  1879.4   116.8
   3   5  23   367.6    57.5
   3   5  24   226.0    55.6
   3   5  25   652.4    70.9
   5   5 -27   438.2    63.2
   5   5 -26   344.7    58.0
   5   5 -24   572.1    60.3
   5   5 -23  1187.3    83.2
   5   5 -21   575.8    56.4
   5   5 -20   689.9    59.3
   5   5 -19   265.0    43.0
   5   5 -18   258.3    44.1
   5   5 -17  2002.9   115.7
   5   5 -16    91.8    37.9
   5   5 -15  2348.6   131.1
   5   5  13  5258.6   275.3
   5   5  14  1548.8    95.1
   5   5  15   856.6    64.7
   5   5  16  1759.7   106.6
   5   5  17  2391.3   137.1
   5   5  19  2310.2   135.8
   5   5  20   719.8    66.2
   5   5  22   675.1    68.6
   5   5  23   595.6    65.5
   5   5  25   711.4    72.9
   7   5 -26   432.1    61.3
   7   5 -23   742.4    66.2
   7   5 -22   143.7    46.0
   7   5 -21   191.1    44.5
   7   5 -20  1034.3    74.7
   7   5 -19   289.4    45.8
   7   5 -18   110.0    38.5
   7   5 -17  1033.3    72.1
   7   5 -16  1978.2   114.8
   7   5 -15   488.9    47.7
   7   5 -14  1943.0   111.7
   7   5 -13   394.5    42.2
   7   5  10  1352.7    83.1
   7   5  11  2056.1   117.8
   7   5  13  2610.6   146.0
   7   5  14  1677.7   102.0
   7   5  16   988.7    73.5
   7   5  17  1309.4    88.3
   7   5  19   724.1    66.2
   7   5  20   716.2    66.5
   7   5  21   108.8    49.2
   7   5  22   136.7    52.3
   7   5  23   444.9    60.5
   9   5 -26   192.9    52.0
   9   5 -25   126.5    49.6
   9   5 -23   373.5    52.6
   9   5 -22   228.9    49.6
   9   5 -21   122.1    43.3
   9   5 -20   383.2    50.2
   9   5 -19   882.4    68.5
   9   5 -17  1063.9    73.7
   9   5 -16  2138.9   123.3
   9   5 -15   110.8    36.9
   9   5 -14   974.1    67.3
   9   5 -13  1203.7    77.6
   9   5 -12   109.3    34.8
   9   5 -11  2109.4   119.5
   9   5   7  2554.4   141.6
   9   5   8  2274.2   128.4
   9   5   9   370.8    43.2
   9   5  10   572.1    52.2
   9   5  11  2565.6   144.4
   9   5  13   388.4    47.3
   9   5  14  1310.2    86.4
   9   5  15   202.9    44.9
   9   5  16   372.9    51.6
   9   5  17   963.2    74.7
   9   5  20   299.0    55.2
  11   5 -25   186.7    53.9
  11   5 -23   346.9    56.9
  11   5 -22   446.8    57.1
  11   5 -20   443.9    53.6
  11   5 -19  1213.5    84.1
  11   5 -18   210.5    45.5
  11   5 -17   981.3    72.9
  11   5 -16  1341.8    87.4
  11   5 -15   472.4    50.3
  11   5 -14   438.7    48.2
  11   5 -13  2824.1   156.1
  11   5 -11   259.1    40.2
  11   5 -10  1266.4    80.6
  11   5  -9  1157.8    74.8
  11   5  -8   475.3    45.6
  11   5  -7  1902.5   109.5
  11   5   2  1911.2   109.9
  11   5   3   665.7    54.4
  11   5   4   757.8    58.5
  11   5   5  3661.3   196.7
  11   5   6  1670.8   101.1
  11   5   7  1057.3    73.7
  11   5   8  2389.3   136.0
  11   5   9  2131.0   124.5
  11   5  10   227.3    45.1
  11   5  11  1838.6   110.7
  11   5  12   448.5    54.6
  11   5  14  1203.4    85.1
  11   5  15  1054.2    79.5
  11   5  16   154.2    49.5
  11   5  17   477.7    58.8
  11   5  18   342.0    58.1
  11   5  20   346.0    60.1
  11   5  21   371.1    61.6
  13   5 -25   532.6    69.2
  13   5 -23   141.1    52.1
  13   5 -22   599.6    65.3
  13   5 -21   424.4    60.5
  13   5 -20   230.8    51.1
  13   5 -19  1717.9   110.4
  13   5 -18   629.5    62.9
  13   5 -16  1613.5   102.2
  13   5 -15  1474.6    95.8
  13   5 -14   184.1    44.2
  13   5 -13  2032.1   119.5
  13   5 -12   758.8    62.9
  13   5 -10  1217.9    81.0
  13   5  -9  1958.6   113.8
  13   5  -8   105.0    38.0
  13   5  -7  1606.6    97.2
  13   5  -6  1222.8    79.3
  13   5  -5   106.8    37.1
  13   5  -4  1660.6   100.3
  13   5  -3  2446.6   136.7
  13   5  -2   243.2    42.0
  13   5  -1  2050.0   118.5
  13   5   0  1918.1   111.9
  13   5   2  2081.7   120.9
  13   5   3  3257.1   177.7
  13   5   5  3153.9   173.5
  13   5   6  2166.8   127.2
  13   5   7   211.3    44.7
  13   5   8  1286.2    87.7
  13   5   9  2603.7   149.9
  13   5  11   723.3    67.0
  13   5  12   845.3    72.6
  13   5  13   251.6    51.9
  13   5  14   240.0    53.2
  13   5  15  1122.6    85.6
  13   5  17   347.6    61.1
  13   5  18   577.7    69.1
  15   5 -22   272.8    58.9
  15   5 -21   790.6    73.5
  15   5 -19   976.9    77.8
  15   5 -18   636.3    62.5
  15   5 -16   448.4    56.2
  15   5 -15  1166.4    83.1
  15   5 -14    97.5    45.3
  15   5 -13   353.3    50.1
  15   5 -12   998.7    73.4
  15   5 -10   108.5    41.5
  15   5  -9  1398.1    90.7
  15   5  -8   296.1    45.6
  15   5  -7  1319.7    86.0
  15   5  -6  1520.1    95.8
  15   5  -5   109.9    41.6
  15   5  -4   467.9    51.0
  15   5  -3  2582.7   146.2
  15   5  -2   717.0    61.4
  15   5  -1  1515.3    96.5
  15   5   0  2796.6   157.2
  15   5   1   285.7    47.5
  15   5   2   434.8    52.8
  15   5   3  2794.4   158.0
  15   5   4  1019.8    75.8
  15   5   5   813.0    66.6
  15   5   6  1328.2    91.5
  15   5   7   575.5    60.9
  15   5   9  1331.2    92.6
  15   5  10   478.8    60.4
  15   5  11   156.7    49.1
  15   5  12   426.8    60.7
  15   5  13   216.6    54.7
  15   5  15   518.1    66.7
  15   5  16   298.7    61.3
  17   5 -21   536.2    66.2
  17   5 -18   320.1    55.6
  17   5 -15   431.7    54.5
  17   5 -14   307.1    51.5
  17   5 -12   317.8    49.3
  17   5  -9   617.6    59.6
  17   5  -8   491.1    55.5
  17   5  -7   478.1    53.8
  17   5  -6   504.0    56.0
  17   5  -3  1460.9    95.8
  17   5  -2   681.4    62.1
  17   5  -1   428.7    52.8
  17   5   0   886.0    71.1
  17   5   1   364.4    53.5
  17   5   3   986.4    75.1
  17   5   4   467.1    55.6
  17   5   6   393.1    55.0
  17   5   7   268.9    54.2
  17   5   9   365.8    56.8
  17   5  10   210.7    53.2
  17   5  13   282.3    60.1
  19   5 -17   112.8    52.5
  19   5 -14   191.8    51.6
  19   5 -12   159.2    49.7
  19   5 -11   193.6    48.8
  19   5  -9   675.7    66.1
  19   5  -8   388.5    57.2
  19   5  -6   327.6    55.2
  19   5  -5   599.5    63.8
  19   5  -3   662.9    66.2
  19   5  -2   472.5    60.5
  19   5   0   341.7    55.8
  19   5   1   612.7    64.9
  19   5   3   175.5    50.7
  19   5   4   310.3    57.5
  19   5   6   169.3    53.1
  19   5   7   252.2    53.3
  21   5 -11   563.4    69.2
  21   5  -9   293.9    60.8
  21   5  -8   429.0    62.6
  21   5  -7   143.8    53.6
  21   5  -6   179.0    55.7
  21   5  -5  1072.2    86.0
  21   5  -2   371.8    61.9
  21   5  -1   564.7    66.9
  21   5   0   175.7    56.7
  21   5   1   693.2    71.8
  21   5   2   110.7    54.8
   2   6 -25   117.2    50.9
   2   6 -24   331.7    55.9
   2   6 -23   438.1    58.6
   2   6 -22   467.9    58.4
   2   6 -21  1698.3   108.1
   2   6 -18   662.5    59.5
   2   6 -17  1753.5   105.9
   2   6 -16   428.8    50.0
   2   6 -15  3717.1   200.1
   2   6 -14   157.4    39.8
   2   6 -13   464.5    47.5
   2   6 -12  1117.0    73.5
   2   6 -11  2898.0   157.7
   2   6  12  1129.3    75.1
   2   6  13  1626.4    99.0
   2   6  15  2264.1   130.6
   2   6  16  1235.8    84.6
   2   6  18   117.7    43.3
   2   6  19  1790.2   112.0
   2   6  21   538.3    59.4
   2   6  22   232.7    52.7
   2   6  24   368.3    61.7
   2   6  25   834.3    79.1
   4   6 -24   300.5    56.1
   4   6 -23  1216.5    89.6
   4   6 -21   926.6    74.6
   4   6 -20   361.9    49.7
   4   6 -18   781.3    63.5
   4   6 -17  2028.8   119.5
   4   6 -15  2269.9   129.8
   4   6 -14   861.0    63.4
   4   6 -13   260.3    39.0
   4   6 -12   349.7    41.7
   4   6 -11  3801.5   202.4
   4   6   9   995.8    67.4
   4   6  10  1824.8   106.2
   4   6  11   189.5    38.5
   4   6  12   147.8    37.6
   4   6  13  2353.3   134.0
   4   6  14   804.3    64.0
   4   6  15   674.9    57.6
   4   6  16   576.7    56.5
   4   6  17   332.4    49.4
   4   6  19  1013.1    78.6
   4   6  20   105.4    46.0
   4   6  22   271.1    54.5
   4   6  23   663.9    70.8
   6   6 -26   159.2    53.8
   6   6 -24   111.8    52.0
   6   6 -23  1121.1    84.6
   6   6 -21   586.5    61.2
   6   6 -20   746.1    65.2
   6   6 -17  1823.1   110.6
   6   6 -16   509.5    52.8
   6   6 -15  1881.9   112.2
   6   6 -14  1937.4   113.1
   6   6 -13   237.8    40.8
   6   6 -11  2018.7   115.9
   6   6 -10  1682.2    98.8
   6   6   7  4967.0   260.1
   6   6   8  1729.7   102.0
   6   6   9  1019.3    69.3
   6   6  10   416.9    46.2
   6   6  11  1209.3    78.9
   6   6  13  2590.1   146.5
   6   6  14   867.9    68.2
   6   6  15   234.0    45.2
   6   6  16   215.4    45.3
   6   6  17   864.5    70.3
   6   6  19  1061.4    81.0
   6   6  22   202.0    58.0
   6   6  23   647.8    70.9
   8   6 -25   263.1    56.8
   8   6 -23   906.1    77.1
   8   6 -22   564.2    62.2
   8   6 -21   162.8    50.1
   8   6 -20   332.9    52.3
   8   6 -19   353.6    50.7
   8   6 -18   124.8    43.7
   8   6 -17  1849.1   112.2
   8   6 -16   826.7    66.2
   8   6 -15   583.9    55.7
   8   6 -14   369.8    45.7
   8   6 -13  1368.6    86.6
   8   6 -11  2268.8   128.4
   8   6 -10  1251.3    80.2
   8   6  -8  1347.0    83.8
   8   6  -7  2029.1   115.8
   8   6   4   295.6    39.9
   8   6   5  2688.3   148.5
   8   6   6   694.8    56.8
   8   6   7  2981.6   163.6
   8   6   8  1791.2   106.7
   8   6  10   144.7    41.4
   8   6  11  1833.4   109.9
   8   6  12   125.1    41.7
   8   6  13  1117.1    79.0
   8   6  14   378.2    49.8
   8   6  15    99.2    43.3
   8   6  16   295.9    50.5
   8   6  17  1370.6    96.0
   8   6  19   471.2    62.6
   8   6  20   406.2    61.9
   8   6  21   212.2    57.3
  10   6 -23   631.5    67.7
  10   6 -22   356.7    57.4
  10   6 -19   929.0    73.0
  10   6 -18   144.5    46.4
  10   6 -17   991.3    73.0
  10   6 -16   552.4    55.9
  10   6 -14   239.3    44.6
  10   6 -13  1510.6    94.3
  10   6 -11  1039.6    72.4
  10   6 -10   310.5    43.9
  10   6  -9   656.8    56.6
  10   6  -8   741.3    59.0
  10   6  -7  2349.4   132.7
  10   6  -5   703.2    57.1
  10   6  -4  1478.0    90.9
  10   6  -3   249.7    39.9
  10   6  -2   617.9    53.0
  10   6  -1  3593.9   193.8
  10   6   0  1109.8    74.4
  10   6   1   584.6    52.4
  10   6   2  1065.0    72.2
  10   6   3   670.2    54.9
  10   6   4    81.2    36.7
  10   6   5  2723.8   151.9
  10   6   6   148.3    41.3
  10   6   7   423.1    48.8
  10   6   8   820.4    64.4
  10   6   9   970.4    71.2
  10   6  10   353.6    48.1
  10   6  11  1567.1   100.2
  10   6  14   340.3    53.1
  10   6  15   847.7    71.7
  10   6  16   359.0    57.1
  10   6  17   940.2    78.3
  10   6  20   515.5    68.5
  12   6 -23   268.9    57.8
  12   6 -22   114.9    52.7
  12   6 -21   275.5    55.2
  12   6 -20   134.8    48.2
  12   6 -19  1172.2    86.6
  12   6 -17   182.3    47.6
  12   6 -16   250.6    48.1
  12   6 -15   914.6    71.4
  12   6 -14   195.4    49.5
  12   6 -13  1891.6   115.2
  12   6 -10   735.5    62.1
  12   6  -9  2048.7   121.4
  12   6  -8   284.5    45.8
  12   6  -7  1688.1   103.2
  12   6  -6    97.8    37.8
  12   6  -5   259.7    42.7
  12   6  -4  1637.7   100.1
  12   6  -3   942.6    69.0
  12   6  -1  2724.2   153.0
  12   6   0  1384.9    89.3
  12   6   1   158.1    41.3
  12   6   2   921.2    68.1
  12   6   3  1299.7    84.9
  12   6   5  1022.5    73.7
  12   6   6   413.0    50.6
  12   6   8   484.6    55.0
  12   6   9  1399.9    92.6
  12   6  10   125.7    48.1
  12   6  11   846.6    71.6
  12   6  12   104.9    48.2
  12   6  13    97.7    48.2
  12   6  14   303.7    54.7
  12   6  15  1173.3    87.9
  12   6  17   511.9    67.6
  12   6  18   251.1    59.9
  14   6 -21   539.5    64.5
  14   6 -19   735.3    68.9
  14   6 -16   308.6    52.8
  14   6 -15  1048.2    79.0
  14   6 -13  1173.6    85.6
  14   6 -12   179.6    47.0
  14   6 -10   181.5    47.4
  14   6  -9  1897.8   116.1
  14   6  -7  1089.1    78.3
  14   6  -6   999.6    73.4
  14   6  -4   104.9    42.3
  14   6  -3  1660.9   103.9
  14   6  -2   421.5    50.5
  14   6  -1  1867.2   113.0
  14   6   0   531.8    55.4
  14   6   2   242.5    46.7
  14   6   3  1980.8   119.1
  14   6   5   676.7    61.9
  14   6   6   244.4    50.4
  14   6   7   336.7    51.7
  14   6   8   196.4    49.7
  14   6   9  1580.5   105.0
  14   6  11   327.4    58.0
  14   6  12   280.8    55.7
  14   6  13   343.2    59.2
  14   6  14   158.2    56.0
  14   6  15   927.8    85.7
  16   6 -19   213.9    57.6
  16   6 -18   145.3    53.7
  16   6 -17   118.1    51.4
  16   6 -15  1184.2    87.9
  16   6 -14   160.7    50.1
  16   6 -13   365.4    53.4
  16   6 -12   510.9    59.1
  16   6 -11   140.2    45.7
  16   6  -9  1322.9    90.6
  16   6  -8   699.3    65.6
  16   6  -7   700.7    65.1
  16   6  -6   763.7    67.5
  16   6  -3  1091.0    81.0
  16   6  -2   622.5    62.2
  16   6  -1   745.3    66.0
  16   6   0   175.7    47.5
  16   6   1   240.0    49.2
  16   6   3  1523.8    99.8
  16   6   4   108.4    47.3
  16   6   5   253.8    49.9
  16   6   6   135.4    50.2
  16   6   7   438.6    58.7
  16   6  11   205.3    57.3
  16   6  12   305.4    64.2
  18   6 -15   568.5    68.5
  18   6 -14   213.5    55.7
  18   6 -13   176.9    53.0
  18   6 -12   212.7    53.7
  18   6 -11   280.1    56.5
  18   6  -9   878.4    76.2
  18   6  -8   663.1    67.3
  18   6  -7   151.3    49.2
  18   6  -6   230.1    51.8
  18   6  -5   408.2    55.9
  18   6  -3   974.8    78.7
  18   6   0   185.5    53.5
  18   6   1   957.3    79.0
  18   6   3   800.7    73.2
  18   6   4   139.6    54.0
  18   6   6   219.5    55.6
  18   6   7   800.0    77.2
  18   6   8   114.3    54.3
  20   6  -9   331.1    59.3
  20   6  -8   315.2    58.8
  20   6  -5   569.6    67.8
  20   6  -3   177.3    53.5
  20   6   0   190.0    57.1
  20   6   1   634.5    74.2
   1   7 -23   154.9    52.8
   1   7 -21  1171.3    89.4
   1   7 -19   868.4    73.3
   1   7 -18   372.3    56.0
   1   7 -17   578.1    58.8
   1   7 -16   236.9    50.7
   1   7 -15  4150.6   224.5
   1   7 -14   126.7    44.9
   1   7 -13  1316.8    86.9
   1   7 -12   833.1    65.5
   1   7 -11  1792.2   107.0
   1   7 -10   287.2    44.3
   1   7  -9  7005.4   362.6
   1   7  -8    96.9    38.4
   1   7  -7   628.2    52.6
   1   7  -6   640.7    52.1
   1   7  -5  2270.3   127.5
   1   7  -4   343.2    42.4
   1   7   4   169.8    37.0
   1   7   5   148.3    37.7
   1   7   6   782.2    61.6
   1   7   7  3305.2   183.3
   1   7   8   154.1    39.2
   1   7   9  5942.1   312.8
   1   7  10   321.9    46.5
   1   7  11    83.3    37.6
   1   7  12   696.9    62.2
   1   7  13  2645.1   150.7
   1   7  15  1742.8   109.7
   1   7  16   131.0    45.8
   1   7  18   219.9    49.8
   1   7  19   811.2    72.3
   1   7  21   361.8    57.5
   1   7  22   137.1    51.7
   3   7 -23   622.1    65.7
   3   7 -21  1315.2    94.3
   3   7 -18   140.9    48.7
   3   7 -17  2008.8   122.0
   3   7 -16   163.7    46.9
   3   7 -15  2703.8   153.6
   3   7 -14   158.0    43.9
   3   7 -12   841.6    65.4
   3   7 -11  2367.0   135.0
   3   7 -10   116.2    38.7
   3   7  -9  1648.8    99.3
   3   7  -6   390.7    42.9
   3   7  -5  1796.6   104.3
   3   7  -4   145.0    32.9
   3   7  -3   994.4    65.6
   3   7  -2   143.8    33.6
   3   7   0   150.1    34.3
   3   7   1  3778.7   200.8
   3   7   2   174.1    36.2
   3   7   3  3464.4   187.1
   3   7   4   268.1    41.0
   3   7   5   196.7    40.2
   3   7   6  1384.1    87.9
   3   7   7  4607.4   245.3
   3   7   9  2371.9   136.6
   3   7  10   648.3    57.5
   3   7  11   503.5    52.2
   3   7  12   242.1    43.9
   3   7  13  2307.9   134.1
   3   7  15   421.1    52.7
   3   7  16   117.6    44.0
   3   7  17   252.6    48.0
   3   7  19   456.3    58.7
   3   7  21   163.6    53.2
   5   7 -23   915.3    78.1
   5   7 -21   820.4    73.6
   5   7 -20   244.8    51.7
   5   7 -19   145.7    47.0
   5   7 -17  2396.9   139.8
   5   7 -15   944.2    72.9
   5   7 -14   314.3    47.4
   5   7 -13   288.7    43.0
   5   7 -11  1494.9    91.9
   5   7 -10    98.0    37.5
   5   7  -9   845.5    63.4
   5   7  -8   280.4    41.6
   5   7  -7   446.9    44.6
   5   7  -6   361.3    42.9
   5   7  -5  1322.6    82.9
   5   7  -4   405.7    44.6
   5   7  -3   174.5    36.8
   5   7  -2   485.3    46.7
   5   7  -1   333.9    40.9
   5   7   1  3225.3   174.5
   5   7   2   317.4    41.5
   5   7   3  1935.0   111.9
   5   7   4   381.8    43.8
   5   7   5   896.5    64.4
   5   7   6   309.4    42.1
   5   7   7  4308.0   229.7
   5   7   8   524.0    52.4
   5   7   9   618.6    55.6
   5   7  10   574.0    53.6
   5   7  11   480.6    52.2
   5   7  13  1504.8    96.2
   5   7  16   112.2    42.7
   5   7  17   333.5    51.9
   5   7  19   777.1    72.3
   7   7 -23  1011.9    84.7
   7   7 -22   232.6    57.4
   7   7 -21   497.0    61.4
   7   7 -20   183.8    51.1
   7   7 -19   455.9    56.2
   7   7 -17  1782.8   111.3
   7   7 -16   195.8    46.9
   7   7 -15   259.8    46.2
   7   7 -14    85.0    41.2
   7   7 -13   627.2    57.2
   7   7 -12   103.7    40.0
   7   7 -11  1369.5    87.7
   7   7 -10   222.1    42.2
   7   7  -9   657.8    56.1
   7   7  -7  1131.2    76.0
   7   7  -6   174.6    39.9
   7   7  -5  4343.9   230.4
   7   7  -4  1025.8    69.9
   7   7  -3   226.6    40.3
   7   7  -2   729.3    58.4
   7   7  -1  1909.8   111.5
   7   7   0   595.5    54.1
   7   7   1  4904.3   259.0
   7   7   2   711.4    57.5
   7   7   3   201.0    40.8
   7   7   4   463.5    49.6
   7   7   5  2713.0   151.4
   7   7   6   106.5    39.0
   7   7   7  3152.6   173.4
   7   7   8   735.9    61.6
   7   7  11  1720.8   105.9
   7   7  13   925.7    71.3
   7   7  14   226.3    47.1
   7   7  17  1059.7    81.7
   7   7  18   155.7    52.7
   7   7  19   983.3    82.5
   7   7  20   120.5    53.5
   9   7 -22   154.0    54.2
   9   7 -21   102.5    48.8
   9   7 -19   832.8    74.6
   9   7 -17  1112.6    84.4
   9   7 -16   131.7    46.3
   9   7 -14   112.9    43.5
   9   7 -13  1106.1    78.8
   9   7 -11  1300.0    86.5
   9   7 -10   185.6    42.1
   9   7  -8   177.1    41.2
   9   7  -7  3934.6   211.8
   9   7  -5  3110.4   171.7
   9   7  -4   337.9    46.0
   9   7  -3   111.8    37.8
   9   7  -2   147.8    41.1
   9   7  -1  5408.6   284.8
   9   7   1  3070.8   169.6
   9   7   2   739.4    61.9
   9   7   3   279.5    44.2
   9   7   4   413.8    49.5
   9   7   5  3440.6   188.9
   9   7   6   114.6    42.1
   9   7   7   772.3    64.8
   9   7   8   256.8    46.3
   9   7   9   407.4    51.7
   9   7  11  1548.7   101.1
   9   7  13   486.2    57.1
   9   7  14   115.2    49.6
   9   7  15   379.7    56.6
   9   7  17  1645.8   112.3
   9   7  18   137.1    54.1
  11   7 -21   114.1    55.2
  11   7 -19   775.2    71.6
  11   7 -17   177.4    49.6
  11   7 -15   275.0    49.3
  11   7 -14   152.5    45.8
  11   7 -13  1126.5    82.9
  11   7 -11   776.6    67.1
  11   7 -10   409.1    53.6
  11   7  -9   710.9    63.7
  11   7  -8   245.5    46.6
  11   7  -7  4211.4   227.5
  11   7  -6   193.8    45.3
  11   7  -5   785.0    65.2
  11   7  -4   858.7    67.0
  11   7  -3  2068.0   122.3
  11   7  -2   324.1    48.8
  11   7  -1  3492.1   192.1
  11   7   1   207.7    44.8
  11   7   2   571.0    57.5
  11   7   3  1083.8    77.9
  11   7   4   230.1    47.5
  11   7   5  1682.3   105.8
  11   7   6   131.4    44.5
  11   7   8   257.4    50.7
  11   7   9   759.7    66.8
  11   7  10   110.7    49.9
  11   7  11   714.6    68.9
  11   7  12   129.5    52.1
  11   7  13   103.2    48.9
  11   7  14   296.2    58.3
  11   7  15   455.4    65.7
  13   7 -19   263.0    58.2
  13   7 -15   335.1    55.3
  13   7 -13   811.5    72.8
  13   7 -10   605.8    61.5
  13   7  -9   780.9    68.9
  13   7  -7  2245.3   133.4
  13   7  -6   309.9    50.8
  13   7  -5    87.3    41.5
  13   7  -4   112.0    46.6
  13   7  -3  1785.5   111.4
  13   7  -1   626.2    60.5
  13   7   0   200.3    46.5
  13   7   3   619.1    61.4
  13   7   5   615.1    60.1
  13   7   9   797.6    72.9
  13   7  11   546.9    68.5
  13   7  12   359.4    59.2
  15   7 -15   608.6    68.6
  15   7 -13   805.3    74.6
  15   7 -12   198.4    55.3
  15   7  -9  1407.2    97.6
  15   7  -8   193.8    52.2
  15   7  -7   769.3    70.0
  15   7  -6   271.7    50.6
  15   7  -5   113.4    47.0
  15   7  -3  1023.7    78.3
  15   7  -2   158.9    46.1
  15   7  -1   155.2    46.8
  15   7   0   106.3    47.1
  15   7   3   627.9    65.0
  15   7   5   262.9    53.6
  15   7   7   146.9    52.4
  15   7   9  1128.0    92.4
  15   7  10   165.6    60.7
  17   7 -14   239.8    57.2
  17   7 -13   404.1    64.3
  17   7 -11   443.7    61.9
  17   7  -9  1333.8    99.2
  17   7  -8   231.0    55.1
  17   7  -7   158.2    53.5
  17   7  -5   557.3    65.7
  17   7  -3   740.6    71.1
  17   7  -2   144.8    51.8
  17   7  -1   252.6    49.8
  17   7   1   378.1    60.5
  17   7   3   962.2    82.8
   2   8 -21  1033.4    86.6
   2   8 -19   405.6    60.3
   2   8 -18   129.7    52.2
   2   8 -17   824.5    72.9
   2   8 -15  2169.3   132.4
   2   8 -13   243.5    49.1
   2   8 -11  1616.5   104.1
   2   8 -10   405.8    52.8
   2   8  -9  3169.5   176.2
   2   8  -7   119.8    41.6
   2   8  -6   313.9    47.2
   2   8  -5  2207.2   127.4
   2   8  -3  3003.7   165.7
   2   8  -2   111.6    38.7
   2   8  -1   186.5    39.4
   2   8   0   108.4    37.8
   2   8   1  2150.7   124.6
   2   8   2   348.1    48.0
   2   8   3  3494.9   190.6
   2   8   4   481.9    54.2
   2   8   7  1507.9    97.8
   2   8   9  2095.8   126.3
   2   8  12   381.4    53.7
   2   8  13  1732.4   110.7
   2   8  14   176.4    49.2
   2   8  15   888.2    75.1
   2   8  17   118.2    49.7
   2   8  19   921.4    82.1
   4   8 -21   737.0    74.4
   4   8 -17   932.4    77.5
   4   8 -15   933.5    74.9
   4   8 -12   130.8    45.6
   4   8 -11  1904.6   116.6
   4   8 -10   125.6    45.4
   4   8  -9  1230.9    84.2
   4   8  -8   139.0    41.6
   4   8  -5  2004.1   118.3
   4   8  -4   148.1    41.2
   4   8  -3  1454.2    91.9
   4   8  -2   138.5    38.8
   4   8   0   172.1    40.1
   4   8   1  3059.4   168.8
   4   8   2   795.5    63.3
   4   8   3   693.4    62.4
   4   8   5   212.2    43.4
   4   8   6   100.4    39.8
   4   8   7  1098.5    79.8
   4   8   9   816.1    68.3
   4   8  11   226.4    48.8
   4   8  12   168.9    47.3
   4   8  13  1174.6    85.9
   4   8  15   292.3    51.9
   4   8  16   121.1    50.3
   4   8  17   245.8    53.8
   4   8  19   733.1    75.3
   6   8 -21   168.3    56.6
   6   8 -19   130.9    54.8
   6   8 -17   875.0    75.2
   6   8 -15   388.5    53.4
   6   8 -13   561.9    59.4
   6   8 -12   116.2    46.3
   6   8 -11  1504.8    96.7
   6   8  -9   183.6    43.8
   6   8  -8    94.0    39.5
   6   8  -7   930.0    71.4
   6   8  -6   133.4    41.7
   6   8  -5  1932.7   116.2
   6   8  -4   173.4    42.7
   6   8  -3   729.4    61.2
   6   8  -1   772.5    63.3
   6   8   1  3916.4   212.0
   6   8   2   134.5    43.1
   6   8   3   145.9    43.6
   6   8   4   165.8    42.0
   6   8   5  1228.9    84.8
   6   8   7  1858.9   114.3
   6   8  11   804.6    71.4
   6   8  13  1405.5    97.1
   6   8  17   629.0    71.5
   8   8 -19   526.9    66.1
   8   8 -18   121.0    52.3
   8   8 -17  1090.3    87.2
   8   8 -13  1075.6    81.6
   8   8 -11  1672.6   107.0
   8   8 -10   285.8    48.9
   8   8  -7  1730.2   107.7
   8   8  -6   224.9    46.4
   8   8  -5  2114.5   125.4
   8   8  -4   197.9    45.1
   8   8  -1  2809.8   159.2
   8   8   1  2002.6   121.8
   8   8   3   166.9    43.5
   8   8   5  3085.7   174.5
   8   8   7  1269.8    89.0
   8   8   9   195.4    49.6
   8   8  11  2052.6   128.0
   8   8  13   804.7    74.2
   8   8  14   127.0    54.5
   8   8  15   195.7    58.4
  10   8 -19   714.7    77.3
  10   8 -17   900.3    79.5
  10   8 -13  1860.6   118.7
  10   8 -12   116.9    51.0
  10   8 -11  1081.8    81.6
  10   8 -10   108.6    45.1
  10   8  -8    93.4    43.8
  10   8  -7  2585.5   150.3
  10   8  -6   174.7    47.1
  10   8  -5  1782.1   113.4
  10   8  -4   187.6    47.6
  10   8  -3   310.6    50.7
  10   8  -1  2851.3   162.5
  10   8   1   861.5    71.1
  10   8   3   867.3    71.6
  10   8   4   189.2    50.9
  10   8   5  2614.8   153.4
  10   8   7   334.0    55.6
  10   8   8   117.4    48.6
  10   8   9   597.6    67.0
  10   8  11  2353.2   144.6
  10   8  12   256.0    58.1
  10   8  13   181.1    58.3
  12   8 -17   337.2    60.8
  12   8 -16   219.6    55.4
  12   8 -15   475.2    65.2
  12   8 -13  1225.1    93.0
  12   8 -12   400.1    60.0
  12   8 -11   164.9    51.2
  12   8  -9   625.3    63.2
  12   8  -8   110.3    46.4
  12   8  -7  1481.0    99.4
  12   8  -5   197.8    46.7
  12   8  -4   143.9    45.2
  12   8  -3   699.3    66.6
  12   8  -1  1146.7    86.6
  12   8   3   874.1    75.2
  12   8   5   805.4    73.4
  12   8   6   119.7    50.5
  12   8   9   684.2    71.7
  12   8  11   967.8    86.9
  14   8 -13   505.4    66.2
  14   8  -9   630.7    68.2
  14   8  -7   586.0    64.8
  14   8  -3   950.1    77.9
  14   8  -1   380.9    58.5
  14   8   1   125.1    50.0
  14   8   3   766.5    73.3
  14   8   5   338.3    59.7
  16   8  -9   626.8    72.9
  16   8  -7   168.1    56.8
  16   8  -5   261.1    60.9
  16   8  -3   995.7    85.7
  16   8  -1   145.5    54.8
  16   8   1   452.5    64.4
   1   9 -17   180.9    58.6
   1   9 -15  1031.6    85.1
   1   9 -13   380.3    56.7
   1   9 -12   102.6    48.1
   1   9 -11   530.0    61.0
   1   9  -9  1812.0   114.6
   1   9  -7   608.9    60.2
   1   9  -5  1623.0   104.3
   1   9  -3  4664.2   250.6
   1   9  -1   452.6    53.6
   1   9   1  2118.4   126.7
   1   9   3  4517.6   244.4
   1   9   7  1114.6    83.7
   1   9   9  1223.5    90.9
   1   9  13   544.1    66.5
   1   9  15   922.5    84.1
   3   9 -17   338.4    64.5
   3   9 -15   582.3    67.3
   3   9 -11   922.0    75.5
   3   9  -9  1572.3   104.5
   3   9  -7    91.0    45.0
   3   9  -5  2755.6   158.0
   3   9  -3  2300.6   136.1
   3   9   1  1905.1   115.9
   3   9   2   114.7    46.1
   3   9   3   894.7    73.8
   3   9   7   989.7    79.3
   3   9   9   352.4    55.3
   3   9  11   124.2    48.9
   3   9  13   806.0    75.1
   3   9  15   649.8    72.3
   5   9 -17   540.1    66.7
   5   9 -15   284.7    57.3
   5   9 -13   120.7    49.9
   5   9 -11  1203.7    88.5
   5   9  -9   884.4    74.8
   5   9  -7   183.8    48.0
;
_shelx_hkl_checksum     59705
_shelx_res_file
;
    aufsprigidph.res created by SHELXL-2014/7
TITL AuFSP all anis, H; new proc data; new shelx rigid phenyls
CELL 0.7107 18.90 8.388 24.15 90.  100.75 90.
ZERR 8 .02 .012 .03 0.0 .03 0.0
LATT 7
SYMM x, -y, 0.5+z
SFAC  Au  Cl   S    P    F    C    H
UNIT   8  16   8    8   32  144   80
MORE 2
EQIV $2 x,y-1,z
EQIV $3   -x,-y,-z
EQIV $5  1/2+x,y-1/2,z
HTAB C12 F3_$2
HTAB C18 F4_$5
BIND Au Cl2_$3
BIND Au F3_$2
BOND $H
ACTA
FMAP
MPLA 10 C1  C2  C3  C4  C5  C6  F2  F3  F4  F5  Au  S   P
MPLA 5 Au  S   P   Cl1 Cl2 C1  C2  C3  C4  C5  C6  F2  F3  F4  F5
MPLA 6 C7  C8  C9  C10 C11 C12
MPLA 6 C13 C14 C15 C16 C17 C18
L.S. 20 10
WGHT    0.000000
FVAR       0.28164
AU    1    0.032400    0.027786    0.085796    11.00000    0.03286    0.03025 =
         0.03249   -0.00023    0.00210   -0.00327
CL1   2    0.142603   -0.095508    0.091998    11.00000    0.04462    0.04406 =
         0.07172   -0.00939    0.00382    0.01151
CL2   2   -0.032205   -0.190851    0.042805    11.00000    0.05721    0.04082 =
         0.04991   -0.00580    0.00215   -0.01655
S     3   -0.075236    0.149178    0.085370    11.00000    0.02795    0.04723 =
         0.05406   -0.00280    0.00173   -0.00646
P     4    0.090627    0.243263    0.128021    11.00000    0.02576    0.02950 =
         0.03613    0.00005    0.00216   -0.00052
F2    5    0.103082    0.569374    0.181194    11.00000    0.04799    0.04554 =
         0.07380   -0.01903    0.00018   -0.00633
F3    5   -0.004040    0.768178    0.193704    11.00000    0.08158    0.05079 =
         0.07107   -0.02264    0.01237    0.00953
F4    5   -0.141331    0.674988    0.161644    11.00000    0.06645    0.07281 =
         0.08812   -0.01339    0.01480    0.03741
F5    5   -0.173449    0.395853    0.109012    11.00000    0.03378    0.07195 =
         0.08000    0.00500    0.00839    0.00925
C1    6    0.020460    0.378046    0.137085    11.00000    0.03025    0.03112 =
         0.04105    0.00081    0.00545    0.00364
C2    6    0.035146    0.524310    0.163291    11.00000    0.04707    0.03806 =
         0.04257   -0.00753    0.00400    0.00467
C3    6   -0.019003    0.624065    0.170803    11.00000    0.05980    0.03390 =
         0.04867   -0.00334    0.00686    0.01296
C4    6   -0.088569    0.579475    0.152680    11.00000    0.05094    0.04541 =
         0.05238    0.00236    0.01535    0.02089
C5    6   -0.104228    0.434118    0.126941    11.00000    0.02515    0.06502 =
         0.04750    0.01276    0.00549    0.01040
C6    6   -0.050740    0.331170    0.118643    11.00000    0.03586    0.04073 =
         0.03159    0.00704    0.00451    0.00306
AFIX  66  1.3850
C7    6    0.139335    0.196367    0.197020    11.00000    0.03680    0.03132 =
         0.03055    0.00109    0.00092    0.00380
C8    6    0.201810    0.277406    0.219894    11.00000    0.04669    0.04820 =
         0.04645    0.00551   -0.00589   -0.01094
AFIX  43
H8    7    0.221491    0.350653    0.198135    11.00000   -1.20000
AFIX  65  1.3850
C9    6    0.234975    0.249367    0.275170    11.00000    0.05007    0.06496 =
         0.05076   -0.01072   -0.01219   -0.00133
AFIX  43
H9    7    0.276926    0.303785    0.290530    11.00000   -1.20000
AFIX  65  1.3850
C10   6    0.205665    0.140287    0.307574    11.00000    0.06763    0.05385 =
         0.04016   -0.00174    0.00050    0.01645
AFIX  43
H10   7    0.227936    0.121458    0.344692    11.00000   -1.20000
AFIX  65  1.3850
C11   6    0.143191    0.059246    0.284701    11.00000    0.08915    0.05324 =
         0.03863    0.01198    0.01435   -0.00314
AFIX  43
H11   7    0.123510   -0.014001    0.306460    11.00000   -1.20000
AFIX  65  1.3850
C12   6    0.110025    0.087285    0.229425    11.00000    0.05386    0.04008 =
         0.04413   -0.00010    0.00806   -0.00833
AFIX  43
H12   7    0.068073    0.032866    0.214066    11.00000   -1.20000
AFIX  66  1.3850
C13   6    0.147342    0.340987    0.087440    11.00000    0.03079    0.03589 =
         0.03762    0.00034    0.00318   -0.00039
C14   6    0.123201    0.475962    0.056595    11.00000    0.04210    0.03854 =
         0.04004    0.00160    0.00947   -0.00074
AFIX  43
H14   7    0.077065    0.514571    0.056554    11.00000   -1.20000
AFIX  65  1.3850
C15   6    0.167765    0.553441    0.025810    11.00000    0.07045    0.03052 =
         0.04733    0.00384    0.01693   -0.00695
AFIX  43
H15   7    0.151554    0.644077    0.005097    11.00000   -1.20000
AFIX  65  1.3850
C16   6    0.236472    0.495946    0.025870    11.00000    0.05935    0.05127 =
         0.04668   -0.00303    0.01731   -0.01700
AFIX  43
H16   7    0.266397    0.547973    0.005198    11.00000   -1.20000
AFIX  65  1.3850
C17   6    0.260614    0.360971    0.056716    11.00000    0.04141    0.06242 =
         0.05692   -0.00218    0.01640   -0.00601
AFIX  43
H17   7    0.306750    0.322363    0.056756    11.00000   -1.20000
AFIX  65  1.3850
C18   6    0.216050    0.283490    0.087501    11.00000    0.03386    0.04511 =
         0.05052   -0.00081    0.00647    0.00101
AFIX  43
H18   7    0.232261    0.192855    0.108214    11.00000   -1.20000
OMIT 0 0 2
OMIT 2 0 0
REM beamstop error
AFIX   0
HKLF 4
REM  AuFSP all anis, H; new proc data; new shelx rigid phenyls
REM R1 =  0.0317 for    3209 Fo > 4sig(Fo)  and  0.0547 for all    4142 data
REM    220 parameters refined using      0 restraints
END
WGHT      0.0000      0.0000
REM Highest difference peak  0.996,  deepest hole -0.871,  1-sigma level  0.147
Q1    1   0.0437 -0.0840  0.0891  11.00000  0.05    1.00
Q2    1   0.0113  0.0201  0.1189  11.00000  0.05    0.91
Q3    1   0.0934  0.0336  0.1192  11.00000  0.05    0.72
Q4    1   0.0228  0.1272  0.0613  11.00000  0.05    0.69
Q5    1   0.0442  0.0064  0.0517  11.00000  0.05    0.66
Q6    1   0.0815  0.0215  0.0391  11.00000  0.05    0.60
Q7    1   0.0477  0.0964  0.1125  11.00000  0.05    0.58
Q8    1   0.2178  0.1450  0.0906  11.00000  0.05    0.55
Q9    1  -0.0214  0.0218  0.1570  11.00000  0.05    0.53
Q10   1   0.1047  0.1146  0.2819  11.00000  0.05    0.53
Q11   1   0.0440 -0.0608  0.1290  11.00000  0.05    0.53
Q12   1   0.2288  0.3056  0.0736  11.00000  0.05    0.53
Q13   1   0.0060  0.1455  0.1029  11.00000  0.05    0.52
Q14   1   0.0072  0.0247  0.1511  11.00000  0.05    0.52
Q15   1  -0.0348 -0.1222  0.0722  11.00000  0.05    0.51
Q16   1  -0.0439  0.1714  0.0469  11.00000  0.05    0.49
Q17   1   0.1159 -0.1810  0.0935  11.00000  0.05    0.49
Q18   1   0.3512  0.1221  0.0732  11.00000  0.05    0.47
Q19   1   0.1638  0.1029  0.2072  11.00000  0.05    0.47
Q20   1   0.1191  0.2035  0.2188  11.00000  0.05    0.46
;
_shelx_res_checksum     25901
