# Supplementary material for: Crystal structure of di­chlorido­[2-(di­phenyl­phosphan­yl)-3,4,5,6-tetra­fluoro­benzene-1-thiol­ato-κ2 P,S]gold(III)
Source: Acta Crystallogr E Crystallogr Commun. 2015 Sep 17;71(Pt 10):m181–2. doi: 10.1107/S2056989015016758 (PMC4647444; doi:10.1107/S2056989015016758)
Supplement: Supplementary file 2 [file e-71-0m181-Isup2.hkl]

#
# h,k,l, Fc-squared, Fo-squared, sigma(Fo-squared), status flag
#
data_I
_shelx_title ' AuFSP all anis, H; new proc data; new shelx rigid phenyls'
_shelx_refln_list_code          4
_shelx_F_calc_maximum      970.59
_exptl_crystal_F_000      2384.00
_reflns_d_resolution_high  0.7680

loop_
 _space_group_symop_operation_xyz
 'x, y, z'
 'x, -y, z+1/2'
 'x+1/2, y+1/2, z'
 'x+1/2, -y+1/2, z+1/2'
 '-x, -y, -z'
 '-x, y, -z-1/2'
 '-x+1/2, -y+1/2, -z'
 '-x+1/2, y+1/2, -z-1/2'

_cell_length_a    18.9000
_cell_length_b     8.3880
_cell_length_c    24.1500
_cell_angle_alpha  90.000
_cell_angle_beta  100.750
_cell_angle_gamma  90.000

_shelx_F_squared_multiplier     1.000

loop_
 _refln_index_h
 _refln_index_k
 _refln_index_l
 _refln_F_squared_calc
 _refln_F_squared_meas
 _refln_F_squared_sigma
 _refln_observed_status
   4   0   0      49634.44      52735.82      2666.20 o
   6   0   0      23221.63      26222.55      1364.93 o
   8   0   0       8686.24       9558.69       583.19 o
  10   0   0      38556.68      39436.07      2063.60 o
  12   0   0      47177.12      47131.36      2470.29 o
  14   0   0      60170.73      59181.91      3095.71 o
  16   0   0     106520.79     104110.36      5341.48 o
  18   0   0      65829.36      63949.03      3371.05 o
  20   0   0      10600.96      10742.22       861.04 o
  22   0   0        145.68       -340.00       553.94 o
  24   0   0        180.49        243.81       629.58 o
   1   1   0     237002.58     241798.69     12105.38 o
   3   1   0     213495.70     221783.70     11112.73 o
   5   1   0      60331.57      63157.20      3197.45 o
   7   1   0       4086.23       4468.84       356.77 o
   9   1   0      18752.81      20059.49      1096.66 o
  11   1   0      85818.20      89437.49      4564.91 o
  13   1   0      46925.63      47886.13      2521.60 o
  15   1   0      33406.38      32714.28      1803.02 o
  17   1   0      57054.49      56218.56      2976.45 o
  19   1   0      25390.73      25514.81      1502.73 o
  21   1   0       3126.04       3708.91       616.47 o
  23   1   0         50.02        351.85       608.15 o
   0   2   0     135253.83     144946.92      7277.50 o
   2   2   0     151538.16     153803.67      7723.28 o
   4   2   0      27137.34      28316.41      1469.07 o
   6   2   0      28882.46      30060.18      1569.92 o
   8   2   0         24.25        573.61       274.32 o
  10   2   0      42747.28      43789.69      2291.40 o
  12   2   0      64622.23      61750.28      3210.06 o
  14   2   0      88343.00      87657.16      4520.53 o
  16   2   0      32726.72      36108.27      1972.96 o
  18   2   0      12401.95      12088.62       881.21 o
  20   2   0       7261.86       7207.28       724.89 o
  22   2   0       2285.94       2859.21       665.64 o
   1   3   0      75724.16      77628.62      3931.67 o
   3   3   0      75957.17      75036.54      3808.88 o
   5   3   0      64792.36      69087.80      3519.93 o
   7   3   0      18535.80      19702.47      1091.24 o
   9   3   0      13526.65      14778.02       890.92 o
  11   3   0      32254.37      32798.24      1779.19 o
  13   3   0      48237.68      48219.07      2564.09 o
  15   3   0      35212.10      35322.87      1936.40 o
  17   3   0      22367.39      24031.00      1419.52 o
  19   3   0       3389.81       3998.86       590.00 o
  21   3   0       1091.20        333.45       595.80 o
  23   3   0         10.36        247.97       661.35 o
   0   4   0      76875.23      80901.58      4116.86 o
   2   4   0      94412.84      97286.58      4933.15 o
   4   4   0      82954.37      80813.84      4121.02 o
   6   4   0       1472.66       1538.28       339.75 o
   8   4   0        335.46        504.40       341.77 o
  10   4   0       1077.20        213.68       410.22 o
  12   4   0      27297.67      29636.97      1664.47 o
  14   4   0      45863.25      46241.58      2483.53 o
  16   4   0      32503.13      33429.33      1882.19 o
  18   4   0       9364.56      10525.38       843.39 o
  20   4   0       1813.31       1120.49       614.58 o
  22   4   0         98.30       1809.07       650.51 o
   1   5   0      85131.95      86330.18      4410.09 o
   3   5   0      95978.36      99433.63      5064.89 o
   5   5   0      21606.03      20589.48      1176.46 o
   7   5   0        188.64        924.45       365.85 o
   9   5   0       3725.52       3404.96       494.06 o
  11   5   0       1109.92        882.60       490.02 o
  13   5   0      23650.30      24181.02      1410.70 o
  15   5   0      34121.38      35256.05      1981.78 o
  17   5   0      11413.06      11169.58       896.34 o
  19   5   0       5136.88       4307.73       703.46 o
  21   5   0       1624.27       2215.01       714.80 o
   0   6   0      12540.07      13430.23       858.14 o
   2   6   0      25718.37      26890.08      1498.19 o
   4   6   0      31641.18      30524.74      1685.02 o
   6   6   0       2082.89       1958.96       476.79 o
   8   6   0       3271.79       3530.77       537.68 o
  10   6   0      18582.43      13990.98       937.94 o
  12   6   0      17693.32      17459.10      1125.78 o
  14   6   0       6631.23       6704.27       698.41 o
  16   6   0       2192.86       2215.01       598.82 o
  18   6   0       3136.72       2338.55       674.46 o
  20   6   0       2553.88       2395.28       719.85 o
   1   7   0       3501.38       3630.75       526.46 o
   3   7   0       2060.76       1892.27       432.41 o
   5   7   0         41.50        267.52       404.93 o
   7   7   0       8883.43       7507.32       682.03 o
   9   7   0        769.72       -132.62       512.46 o
  11   7   0        275.42       -476.66       515.36 o
  13   7   0       3000.22       2525.13       586.21 o
  15   7   0       1447.58       1340.10       593.78 o
  17   7   0        373.61        365.85       632.10 o
   0   8   0       2239.23       2296.07       521.42 o
   2   8   0        883.54       1366.57       476.54 o
   4   8   0       1858.87       2169.62       505.53 o
   6   8   0        942.69       1017.24       530.87 o
   8   8   0        190.67        584.58       540.58 o
  10   8   0        142.95        631.98       584.45 o
  12   8   0        150.66        558.98       571.34 o
  14   8   0         78.09       -591.51       591.51 o
  16   8   0        104.52        -73.88       675.72 o
   1   9   0        150.94        145.73       552.93 o
   3   9   0        554.99        735.60       528.35 o
 -23   1   1        302.26        351.60       628.19 o
 -21   1   1        424.89       1288.41       561.00 o
 -19   1   1       1164.03       1343.88       532.01 o
 -17   1   1         23.43       -196.54       448.55 o
 -15   1   1       5170.25       5518.99       580.29 o
 -13   1   1       6819.10       7417.18       599.07 o
 -11   1   1      16341.08      17159.05      1000.98 o
  -9   1   1      24412.94      25648.31      1376.03 o
  -7   1   1      70297.53      73593.82      3732.61 o
  -5   1   1      35712.97      35954.46      1840.84 o
  -3   1   1      27973.32      29656.26      1513.95 o
  -1   1   1       1738.64       1700.65       181.29 o
   1   1   1      29655.23      31764.61      1610.39 o
   3   1   1       5537.84       7380.50       424.47 o
   5   1   1      18856.77      20975.37      1104.98 o
   7   1   1       9925.23      10911.90       639.41 o
   9   1   1      16985.87      18844.58      1046.36 o
  11   1   1      22541.32      22635.55      1260.93 o
  13   1   1       5006.75       4336.98       506.92 o
  15   1   1         11.94       -467.96       467.96 o
  17   1   1       4894.58       4757.79       590.00 o
  19   1   1       5159.24       4564.91       635.38 o
  21   1   1       1115.79       1733.43       586.21 o
  23   1   1         16.61        173.60       610.17 o
 -22   2   1        437.07        510.20       607.52 o
 -20   2   1         24.70        247.22       536.54 o
 -18   2   1          1.38        391.69       481.70 o
 -16   2   1       5088.07       4752.75       539.57 o
 -14   2   1       2343.30       3037.85       487.25 o
 -12   2   1      33910.87      34428.29      1856.09 o
 -10   2   1       7855.56       7152.57       544.36 o
  -8   2   1      22475.38      23003.42      1239.75 o
  -6   2   1      89767.27      94743.42      4791.32 o
  -4   2   1      19623.34      20500.10      1083.17 o
  -2   2   1      24809.23      26509.74      1368.72 o
   0   2   1      28886.86      31590.01      1598.41 o
   2   2   1      11046.24      11109.45       617.98 o
   4   2   1       6969.03       7840.02       482.59 o
   6   2   1      20785.32      23521.68      1250.46 o
   8   2   1      19681.57      19208.91      1070.94 o
  10   2   1      18180.36      17529.57      1018.37 o
  12   2   1      18262.93      17645.80      1056.82 o
  14   2   1         10.27        347.32       433.29 o
  16   2   1      23635.44      23277.11      1360.27 o
  18   2   1       6633.94       6839.16       660.59 o
  20   2   1       3624.53       3147.91       622.77 o
  22   2   1       2567.08       3523.59       693.37 o
 -23   3   1       1577.68       -632.48       709.89 o
 -21   3   1        392.89        554.95       588.23 o
 -19   3   1        168.03       -201.71       521.16 o
 -17   3   1        240.26        904.79       468.09 o
 -15   3   1        189.78       1041.32       434.93 o
 -13   3   1      18744.93      18223.06      1112.42 o
 -11   3   1      27002.22      26395.39      1466.17 o
  -9   3   1      43113.59      45536.99      2379.65 o
  -7   3   1       4830.27       4424.34       411.99 o
  -5   3   1       5970.68       6137.22       448.17 o
  -3   3   1      32653.00      34110.35      1768.10 o
  -1   3   1      57814.96      61899.04      3144.88 o
   1   3   1       1992.52       2186.77       273.94 o
   3   3   1      28426.47      28916.62      1514.70 o
   5   3   1     135409.19     141518.14      7139.58 o
   7   3   1      57976.30      63560.11      3258.59 o
   9   3   1      14197.07      14520.96       869.99 o
  11   3   1       6428.74       6410.16       562.51 o
  13   3   1       1639.12       1889.00       492.04 o
  15   3   1       4771.22       5064.13       561.00 o
  17   3   1        231.02         42.23       489.14 o
  19   3   1       2235.31       2433.10       564.78 o
  21   3   1       7653.59       7644.74       810.61 o
  23   3   1       4960.46       4905.29       785.40 o
 -22   4   1       2404.05       2352.42       707.24 o
 -20   4   1        111.22        330.55       590.63 o
 -18   4   1         33.15        986.35       522.55 o
 -16   4   1       4702.79       5181.38       630.34 o
 -14   4   1      27829.59      28304.69      1603.58 o
 -12   4   1      34259.42      32177.98      1791.92 o
 -10   4   1       8628.70       8812.63       655.30 o
  -8   4   1      16356.93      16156.94       964.92 o
  -6   4   1      19423.25      19019.81      1073.72 o
  -4   4   1       1883.16       2612.25       336.73 o
  -2   4   1       6365.70       7544.39       511.46 o
   0   4   1      35297.32      37946.59      1937.28 o
   2   4   1      78490.45      85019.45      4323.23 o
   4   4   1      72187.70      71531.61      3660.12 o
   6   4   1      36186.14      38355.17      2022.25 o
   8   4   1      11163.09      11607.67       753.38 o
  10   4   1       6872.29       6848.49       589.24 o
  12   4   1        181.51       -498.72       498.72 o
  14   4   1       3850.88       3690.00       557.22 o
  16   4   1       6615.82       6934.98       687.07 o
  18   4   1       3181.46       2685.24       578.65 o
  20   4   1       2886.87       4213.18       661.85 o
  22   4   1       6525.04       6835.38       869.87 o
 -21   5   1       6309.85       7119.03       843.39 o
 -19   5   1         50.04         50.93       587.85 o
 -17   5   1       5575.13       5404.52       665.64 o
 -15   5   1      19067.50      19103.02      1216.55 o
 -13   5   1      23296.71      25843.85      1493.90 o
 -11   5   1      36793.36      36440.84      2007.25 o
  -9   5   1       9527.12       8723.12       678.62 o
  -7   5   1      19400.57      19214.71      1116.96 o
  -5   5   1      38197.49      38489.43      2044.69 o
  -3   5   1      15414.69      17287.52       999.34 o
  -1   5   1       5145.07       5622.61       473.38 o
   1   5   1      27990.44      29909.27      1611.65 o
   3   5   1      71160.16      71513.59      3674.36 o
   5   5   1      83710.72      77899.28      4011.09 o
   7   5   1      31018.07      31578.41      1725.23 o
   9   5   1       7087.77       7518.54       639.16 o
  11   5   1       3592.34       3615.49       550.54 o
  13   5   1          0.19        326.01       468.59 o
  15   5   1       3290.16       3601.75       598.82 o
  17   5   1       5282.68       4593.90       674.46 o
  19   5   1       8341.31       7724.16       818.18 o
  21   5   1       7720.97       8739.00       905.16 o
 -20   6   1       1781.63       1227.90       691.86 o
 -18   6   1        264.47        287.31       604.12 o
 -16   6   1       9065.03       9395.81       832.05 o
 -14   6   1      24023.67      23539.33      1424.56 o
 -12   6   1      36231.20      34343.32      1928.83 o
 -10   6   1      58656.80      45307.42      2443.19 o
  -8   6   1      45392.63      44416.75      2396.54 o
  -6   6   1      30294.34      29116.18      1626.78 o
  -4   6   1      35469.87      34572.64      1888.24 o
  -2   6   1       1178.18       1840.46       404.05 o
   0   6   1      22134.85      23241.81      1245.93 o
   2   6   1      69796.50      72379.91      3746.10 o
   4   6   1      65933.43      65260.25      3398.91 o
   6   6   1      74893.87      71218.84      3710.80 o
   8   6   1      66460.59      66720.74      3495.60 o
  10   6   1       9137.89       7369.91       660.59 o
  12   6   1       1939.57       1993.13       520.66 o
  14   6   1        361.62        237.64       515.87 o
  16   6   1       2865.64       3025.62       620.25 o
  18   6   1      11062.84      12068.45       995.93 o
  20   6   1       9602.13       7998.99       935.42 o
 -17   7   1        807.41       3184.47       627.82 o
 -15   7   1       1483.39       1956.57       590.00 o
 -13   7   1       8082.63       7894.35       762.71 o
 -11   7   1      43129.63      44024.05      2421.76 o
  -9   7   1      74012.69      68184.90      3590.40 o
  -7   7   1      25300.06      24076.38      1405.65 o
  -5   7   1       3405.23       4209.40       515.62 o
  -3   7   1         61.46        -73.37       399.13 o
  -1   7   1       2733.10       3643.73       515.49 o
   1   7   1      30712.76      30268.31      1714.39 o
   3   7   1      44909.70      47637.14      2531.44 o
   5   7   1      40304.12      40660.57      2199.88 o
   7   7   1      70086.19      61827.30      3265.15 o
   9   7   1      40091.50      38712.82      2138.11 o
  11   7   1       2350.99       2618.42       564.78 o
  13   7   1        535.92         46.77       538.94 o
  15   7   1       1361.08        109.30       605.38 o
  17   7   1       5387.15       4766.61       762.71 o
 -16   8   1       1380.65       1834.28       690.85 o
 -14   8   1       3832.12       4801.91       737.50 o
 -12   8   1      15847.73      14456.17      1091.74 o
 -10   8   1      37127.35      35945.64      2048.60 o
  -8   8   1      34501.67      35422.46      2007.00 o
  -6   8   1       9621.81       9738.72       798.01 o
  -4   8   1        254.16        212.93       462.04 o
  -2   8   1       1224.45       2351.16       496.71 o
   0   8   1      18883.04      19889.93      1116.08 o
   2   8   1      25163.29      27113.35      1570.80 o
   4   8   1      36355.98      38569.11      2128.02 o
   6   8   1      49758.00      49373.09      2672.63 o
   8   8   1      27189.59      25246.29      1535.50 o
  10   8   1      10682.20      10860.72       896.34 o
  12   8   1         88.18        449.18       566.67 o
  14   8   1        567.15       1577.10       630.34 o
  16   8   1       5586.95       5704.56       811.88 o
  -3   9   1        424.66        639.54       540.70 o
  -1   9   1       4842.23       5705.82       675.72 o
   1   9   1      25170.80      26706.15      1597.28 o
   3   9   1      21623.59      24017.13      1461.12 o
 -24   0   2       2063.93       1113.93       669.29 o
 -22   0   2      11945.86      11717.98       939.20 o
 -20   0   2      52045.73      51149.39      2767.18 o
 -18   0   2      68523.64      70336.87      3679.91 o
 -16   0   2      14222.45      14430.95       922.81 o
 -14   0   2       2543.69       2484.92       458.76 o
 -12   0   2       7095.97       7366.13       557.97 o
 -10   0   2      38431.35      41588.05      2165.08 o
  -8   0   2      79727.17      80775.89      4097.32 o
  -6   0   2     102169.37     101109.45      5096.41 o
  -4   0   2     252748.00     255188.97     12784.76 o
  -2   0   2     270204.44     262411.09     13135.61 o
   2   0   2        157.54         88.75       155.19 o
   4   0   2       3871.05       3513.75       270.79 o
   6   0   2      32435.01      32813.87      1696.74 o
   8   0   2     189296.38     191827.66      9652.61 o
  10   0   2     345496.44     351998.25     17678.45 o
  12   0   2      90192.74      87864.92      4501.12 o
  14   0   2      52318.66      49884.43      2639.48 o
  16   0   2      16997.94      16540.06      1031.23 o
  18   0   2       2238.09       1071.57       526.96 o
  20   0   2       4189.05       3556.37       612.69 o
  22   0   2       4496.32       4672.06       702.20 o
 -23   1   2       6254.99       5525.54       758.93 o
 -21   1   2      18610.36      18790.37      1230.42 o
 -19   1   2      40176.65      37658.90      2096.50 o
 -17   1   2      42804.73      42717.99      2307.04 o
 -15   1   2      11856.31      12556.96       860.16 o
 -13   1   2         38.66       -274.45       378.08 o
 -11   1   2      12511.41      14174.53       847.30 o
  -9   1   2      99664.80      99153.01      5027.20 o
  -7   1   2     183145.59     181118.09      9105.10 o
  -5   1   2     112979.77     113456.01      5709.85 o
  -3   1   2     441959.03     436442.84     21846.50 o
  -1   1   2     183214.55     187519.92      9393.67 o
   1   1   2      42682.65      44243.15      2234.17 o
   3   1   2       2913.80       3482.74       269.03 o
   5   1   2      12655.97      13626.77       748.84 o
   7   1   2     170458.73     175234.78      8817.29 o
   9   1   2     184899.23     183467.36      9246.68 o
  11   1   2      99979.73     100994.98      5146.96 o
  13   1   2      58164.46      58044.28      3031.42 o
  15   1   2      20879.41      19983.47      1210.75 o
  17   1   2       2540.72       1777.55       492.92 o
  19   1   2       2126.47       2232.66       567.30 o
  21   1   2       6815.65       6894.63       753.88 o
  23   1   2       4257.95       4114.84       708.50 o
 -24   2   2      10400.39       9840.83       968.20 o
 -22   2   2      12527.39      11508.71       970.72 o
 -20   2   2      16650.71      16671.17      1128.30 o
 -18   2   2      12809.54      13878.78       946.77 o
 -16   2   2       9416.11       9386.99       719.85 o
 -14   2   2       3437.58       3473.29       504.27 o
 -12   2   2       3294.53       3075.29       455.73 o
 -10   2   2      73679.93      76272.38      3902.55 o
  -8   2   2     274673.72     281902.81     14159.66 o
  -6   2   2     265154.47     270190.47     13560.58 o
  -4   2   2     287183.28     295293.31     14803.73 o
  -2   2   2      63217.45      63569.19      3214.60 o
   0   2   2      92420.05      97671.46      4899.87 o
   2   2   2      11569.61      12702.19       694.38 o
   4   2   2      24546.21      27387.04      1427.08 o
   6   2   2      87863.08      98587.73      4988.62 o
   8   2   2     185276.70     194462.22      9794.57 o
  10   2   2     172396.56     177929.72      8985.08 o
  12   2   2      47781.25      48978.76      2581.49 o
  14   2   2      10257.11      11004.94       787.92 o
  16   2   2       1515.82       1904.88       470.23 o
  18   2   2        363.57        448.80       491.79 o
  20   2   2       4028.03       4325.38       654.29 o
  22   2   2      10155.69       9659.30       900.12 o
 -23   3   2      10620.25       9555.92       950.55 o
 -21   3   2      10822.85      11562.92       954.33 o
 -19   3   2       8528.91       9747.54       799.27 o
 -17   3   2      11931.35      11170.85       833.31 o
 -15   3   2       1256.31        999.72       450.06 o
 -13   3   2        106.81        304.96       433.04 o
 -11   3   2      15730.27      16680.88      1001.48 o
  -9   3   2      33594.24      33651.71      1793.31 o
  -7   3   2     127358.24     124146.27      6280.31 o
  -5   3   2     248889.89     243682.64     12244.81 o
  -3   3   2     106865.81     107500.06      5427.46 o
  -1   3   2      24209.71      25660.67      1342.75 o
   1   3   2        680.35        411.74       242.93 o
   3   3   2       3267.66       3853.25       340.26 o
   5   3   2      93963.45      99398.97      5037.15 o
   7   3   2      74166.23      77107.08      3937.09 o
   9   3   2      50387.18      50150.18      2616.41 o
  11   3   2      55875.62      54427.02      2852.91 o
  13   3   2      45288.04      46626.08      2488.32 o
  15   3   2      18109.11      17849.90      1103.09 o
  17   3   2       1299.11        -46.64       487.76 o
  19   3   2       3601.74       2720.54       601.34 o
  21   3   2       6667.30       7784.67       815.66 o
 -22   4   2      13092.28      11286.83      1013.58 o
 -20   4   2      14953.22      14783.94      1086.70 o
 -18   4   2      10380.27       9534.49       825.74 o
 -16   4   2      11598.25      11279.26       850.96 o
 -14   4   2        982.72       1292.19       461.41 o
 -12   4   2       1155.07       2060.70       468.34 o
 -10   4   2       5165.94       5514.19       529.36 o
  -8   4   2      17677.46      17320.67      1010.56 o
  -6   4   2     129433.34     130393.05      6605.94 o
  -4   4   2     137354.44     133905.55      6768.82 o
  -2   4   2     124293.52     126814.74      6408.27 o
   0   4   2      11750.70      12347.31       674.97 o
   2   4   2       9175.21      10473.94       648.24 o
   4   4   2      30638.24      33314.61      1764.69 o
   6   4   2      72701.09      75279.09      3858.05 o
   8   4   2      18921.23      19884.13      1144.19 o
  10   4   2      16142.79      16671.05      1017.37 o
  12   4   2      51286.70      52370.10      2785.46 o
  14   4   2      33450.11      32737.22      1824.20 o
  16   4   2       3154.75       2399.07       562.26 o
  18   4   2        609.55       1197.64       550.92 o
  20   4   2       3324.70       2836.52       679.50 o
  22   4   2       7363.20       8241.04       901.38 o
 -21   5   2       5366.02       4687.19       780.36 o
 -19   5   2       6646.43       5956.69       762.71 o
 -17   5   2       8150.98       8590.24       782.88 o
 -15   5   2       9244.38       9039.04       774.05 o
 -13   5   2       3184.45       3065.96       529.48 o
 -11   5   2       3515.84       3761.48       545.87 o
  -9   5   2       4797.19       4372.02       521.67 o
  -7   5   2      17279.42      16395.59       997.32 o
  -5   5   2      75477.65      73240.45      3771.81 o
  -3   5   2      56426.42      58076.67      3006.84 o
  -1   5   2      10882.41      10512.39       687.70 o
   1   5   2      19053.91      19772.69      1129.69 o
   3   5   2        439.12       1167.13       357.40 o
   5   5   2      12209.42      11694.15       776.32 o
   7   5   2      19900.35      19210.42      1131.33 o
   9   5   2      26362.41      26726.07      1512.31 o
  11   5   2      21224.96      24094.03      1385.48 o
  13   5   2      25633.11      26243.48      1524.16 o
  15   5   2       4725.16       5481.42       665.64 o
  17   5   2        551.48        773.42       555.45 o
  19   5   2        374.45        573.86       608.28 o
  21   5   2        714.96       1395.57       690.85 o
 -20   6   2       1426.99       1094.39       703.20 o
 -18   6   2       1657.28        871.00       625.55 o
 -16   6   2       8103.35       7847.71       784.14 o
 -14   6   2       5260.31       5313.75       636.64 o
 -12   6   2       1154.93        601.59       482.96 o
 -10   6   2       9261.19       7789.71       668.16 o
  -8   6   2      20539.09      20549.39      1244.92 o
  -6   6   2      10482.00      10702.76       769.26 o
  -4   6   2      13146.69      12985.84       856.00 o
  -2   6   2       3980.37       3868.26       489.27 o
   0   6   2      23756.82      25343.99      1348.92 o
   2   6   2      20765.22      21383.45      1247.44 o
   4   6   2       1200.77       1539.92       436.32 o
   6   6   2      23806.29      23253.79      1355.48 o
   8   6   2      21047.21      21797.96      1316.15 o
  10   6   2      14997.24      13426.19       910.21 o
  12   6   2      11024.70      11613.34       858.52 o
  14   6   2       2800.91       3057.14       588.74 o
  16   6   2        143.44       -571.09       571.09 o
  18   6   2        142.79        652.53       621.77 o
 -17   7   2       1866.75       1825.46       653.03 o
 -15   7   2       1797.34       2003.21       581.17 o
 -13   7   2        120.83        355.89       520.03 o
 -11   7   2       3251.80       4085.85       615.21 o
  -9   7   2       2322.31       1863.28       518.14 o
  -7   7   2       9724.89       9194.11       736.23 o
  -5   7   2       5942.50       6118.06       588.74 o
  -3   7   2       1644.41       1812.85       423.59 o
  -1   7   2        596.19        640.55       468.59 o
   1   7   2       4515.54       3634.65       593.90 o
   3   7   2       1220.68       2194.84       456.36 o
   5   7   2       3423.23       4001.38       523.18 o
   7   7   2       8702.11       8968.45       724.89 o
   9   7   2       9470.96       9321.43       780.36 o
  11   7   2       7712.41       7198.46       724.89 o
  13   7   2        494.10        990.89       538.18 o
  15   7   2        264.64       -122.41       567.56 o
  17   7   2       1023.84        560.87       667.78 o
 -16   8   2         24.30        790.44       682.53 o
 -14   8   2        214.52       1335.18       629.33 o
 -12   8   2        420.06        552.55       564.78 o
 -10   8   2        443.91        258.94       578.40 o
  -8   8   2        651.97        140.31       520.03 o
  -6   8   2         38.66        505.66       481.83 o
  -4   8   2       1158.13       1746.04       489.14 o
  -2   8   2       1165.37       1406.91       487.88 o
   0   8   2          9.69        372.28       286.30 o
   2   8   2       3305.33       4388.41       605.12 o
   4   8   2       9789.82      10028.67       798.01 o
   6   8   2       2587.14       1695.61       543.35 o
   8   8   2         95.58       -355.26       527.34 o
  10   8   2       1454.98        854.23       607.77 o
  12   8   2       1193.03        397.24       621.01 o
  14   8   2         81.35        732.96       608.91 o
  16   8   2        312.88        328.03       689.59 o
  -3   9   2        240.11        846.29       543.86 o
  -1   9   2        213.13         49.80       574.87 o
   1   9   2        637.35       1064.89       587.22 o
   3   9   2       1912.27       1445.99       581.17 o
 -23   1   3       1123.44       2501.18       631.60 o
 -21   1   3       1356.49        927.73       576.25 o
 -19   1   3       1626.09       1970.44       514.36 o
 -17   1   3        168.18        585.46       448.17 o
 -15   1   3        652.22        -23.70       450.69 o
 -13   1   3       1284.81       2080.11       403.16 o
 -11   1   3       7126.51       7723.78       561.63 o
  -9   1   3       3113.09       3420.46       345.55 o
  -7   1   3      24020.23      24644.06      1300.39 o
  -5   1   3      22286.22      22876.47      1197.26 o
  -3   1   3      53586.68      56503.35      2855.56 o
  -1   1   3      47362.31      48556.93      2452.14 o
   1   1   3      24027.78      24993.52      1279.71 o
   3   1   3       2143.44       2194.71       235.12 o
   5   1   3       1653.61       1739.61       256.30 o
   7   1   3       1749.45       2203.66       295.12 o
   9   1   3          2.65        382.87       300.67 o
  11   1   3       9717.06       9184.40       648.11 o
  13   1   3        107.47       -113.08       409.85 o
  15   1   3       8600.65       9153.76       687.07 o
  17   1   3       3044.86       3049.57       544.61 o
  19   1   3         35.20         -2.77       517.89 o
  21   1   3        648.96        377.57       590.25 o
  23   1   3          9.50       1515.33       613.95 o
 -24   2   3        894.68       -578.90       686.69 o
 -22   2   3       1004.95        732.07       618.99 o
 -20   2   3       3931.55       2672.63       608.91 o
 -18   2   3       4165.94       4165.27       567.30 o
 -16   2   3      10222.38       9896.30       742.54 o
 -14   2   3       5498.54       5291.43       565.67 o
 -12   2   3        426.18        744.18       393.96 o
 -10   2   3        419.77        826.62       331.81 o
  -8   2   3      37832.18      41780.93      2168.74 o
  -6   2   3      28919.82      29914.44      1564.25 o
  -4   2   3      56215.79      57823.78      2939.01 o
  -2   2   3      34350.06      35988.25      1841.59 o
   0   2   3      10506.08      13232.93       690.09 o
   2   2   3      74424.48      77762.88      3927.13 o
   4   2   3      22707.21      24759.79      1303.66 o
   6   2   3        272.60       -290.84       290.84 o
   8   2   3       1490.20       1935.14       340.51 o
  10   2   3       4857.18       5411.58       500.61 o
  12   2   3       1035.94        656.69       414.89 o
  14   2   3        786.47        464.94       452.33 o
  16   2   3        183.03       1265.72       445.02 o
  18   2   3       2730.97       2415.45       549.65 o
  20   2   3       5668.49       6200.00       723.63 o
  22   2   3       1210.28        653.53       685.56 o
 -23   3   3       1564.54       1353.97       668.16 o
 -21   3   3       5253.78       5633.96       732.45 o
 -19   3   3       2689.84       3261.37       574.87 o
 -17   3   3       2015.06       2602.03       511.83 o
 -15   3   3      17912.60      16843.88      1057.71 o
 -13   3   3      28073.65      24116.34      1394.81 o
 -11   3   3       6112.52       6603.29       555.96 o
  -9   3   3        227.80        552.43       326.89 o
  -7   3   3       6660.15       7511.61       515.87 o
  -5   3   3      60482.98      59752.11      3055.63 o
  -3   3   3      38175.93      38878.86      2006.74 o
  -1   3   3      10451.65      10470.04       608.15 o
   1   3   3      83467.79      82111.45      4167.54 o
   3   3   3     106503.20     115028.58      5808.44 o
   5   3   3      13997.20      15047.42       860.92 o
   7   3   3      10617.58      11101.26       704.09 o
   9   3   3      16799.25      16548.51       984.71 o
  11   3   3       5587.98       5989.47       545.37 o
  13   3   3      23510.46      22942.02      1348.17 o
  15   3   3      15565.47      15358.81       997.19 o
  17   3   3       4314.37       4857.38       603.86 o
  19   3   3      10518.90      11213.71       893.82 o
  21   3   3       4577.57       5041.44       723.63 o
 -22   4   3        610.09        182.80       677.74 o
 -20   4   3       3663.03       2962.59       656.81 o
 -18   4   3       9512.33       9482.80       821.96 o
 -16   4   3      26189.76      26573.78      1548.11 o
 -14   4   3      31534.73      32926.32      1820.42 o
 -12   4   3      17411.24      16718.70      1045.73 o
 -10   4   3       1990.91       2013.42       431.02 o
  -8   4   3        177.04        562.01       328.91 o
  -6   4   3      21198.21      20153.91      1135.11 o
  -4   4   3     120326.13     123272.63      6239.71 o
  -2   4   3     110598.91     110884.61      5614.17 o
   0   4   3      45618.24      47326.27      2407.89 o
   2   4   3      46247.49      44352.58      2308.55 o
   4   4   3      67270.20      69697.45      3571.12 o
   6   4   3       6950.63       7840.27       568.06 o
   8   4   3       1486.85        634.25       400.52 o
  10   4   3      28415.52      30343.58      1682.25 o
  12   4   3      45158.41      45639.61      2458.19 o
  14   4   3      28545.16      31061.78      1743.51 o
  16   4   3      15397.08      16199.68      1082.92 o
  18   4   3       5864.65       5159.94       697.15 o
  20   4   3       3173.02       3160.51       683.29 o
 -21   5   3       1681.75        685.43       676.10 o
 -19   5   3       7996.00       8357.02       834.57 o
 -17   5   3      18387.03      18417.21      1207.73 o
 -15   5   3      31008.22      32559.46      1843.11 o
 -13   5   3      30420.33      30843.69      1723.34 o
 -11   5   3      10882.96      10558.28       792.59 o
  -9   5   3       1460.28       1561.47       422.70 o
  -7   5   3       3454.73       4074.50       470.74 o
  -5   5   3      35328.41      35409.73      1895.68 o
  -3   5   3      68053.13      69816.46      3594.44 o
  -1   5   3      76341.45      76260.41      3908.35 o
   1   5   3      56601.87      56345.13      2927.54 o
   3   5   3      54632.85      52775.15      2764.53 o
   5   5   3       7711.31       7888.93       618.11 o
   7   5   3        999.71       1272.90       407.32 o
   9   5   3       3979.75       4431.53       524.95 o
  11   5   3       8814.76       8392.32       685.81 o
  13   5   3      38794.40      41061.46      2240.22 o
  15   5   3      34267.98      35228.32      1991.87 o
  17   5   3      12154.16      12435.30       946.77 o
  19   5   3       2123.48       2212.49       639.16 o
 -20   6   3       2337.63       2235.18       674.46 o
 -18   6   3      11432.91      12289.06       992.15 o
 -16   6   3      14505.94      13753.97      1021.15 o
 -14   6   3      21140.55      20938.56      1309.84 o
 -12   6   3      13812.93      11883.13       869.87 o
 -10   6   3       3538.02       3147.91       503.01 o
  -8   6   3          0.63       -504.90       504.90 o
  -6   6   3      14434.10      14405.11       928.11 o
  -4   6   3      40957.45      41768.20      2238.96 o
  -2   6   3      53035.11      55097.57      2888.71 o
   0   6   3      67874.23      66639.43      3400.67 o
   2   6   3      32404.57      31858.91      1759.78 o
   4   6   3      20213.90      18472.43      1152.38 o
   6   6   3      14295.38      14646.02       957.74 o
   8   6   3        181.72         74.00       425.23 o
  10   6   3       9533.52       8449.05       692.11 o
  12   6   3      16635.79      16385.00      1070.31 o
  14   6   3      25828.10      24971.46      1501.46 o
  16   6   3      18250.63      19210.17      1258.15 o
  18   6   3       9489.86      10094.23       922.81 o
 -17   7   3       9551.38       9336.56       896.34 o
 -15   7   3      12995.17      12905.54       987.11 o
 -13   7   3      23199.48      22509.36      1404.39 o
 -11   7   3      28609.62      26070.77      1541.81 o
  -9   7   3        865.26       1409.44       476.54 o
  -7   7   3       2895.97       2856.69       508.05 o
  -5   7   3       1937.77       2199.88       463.93 o
  -3   7   3      11603.42      12536.16       827.00 o
  -1   7   3      48919.05      49968.89      2665.70 o
   1   7   3      50698.82      52109.64      2797.19 o
   3   7   3      41278.43      43674.84      2358.72 o
   5   7   3      24249.65      24394.07      1410.70 o
   7   7   3       2568.63       2533.96       514.36 o
   9   7   3       2852.47       3523.59       557.22 o
  11   7   3      13004.75      13663.20       982.07 o
  13   7   3       8079.39       7804.84       774.05 o
  15   7   3       8155.10       7915.78       819.44 o
  17   7   3      12014.82      12130.22      1043.84 o
 -16   8   3      12547.25      12552.55      1080.40 o
 -14   8   3      11604.84      11977.68       982.07 o
 -12   8   3       8836.82       8815.90       839.61 o
 -10   8   3       3910.84       3915.66       639.16 o
  -8   8   3        114.14       -508.18       508.18 o
  -6   8   3       8759.45       9195.37       771.53 o
  -4   8   3      18333.52      18332.74      1158.56 o
  -2   8   3      36938.79      37866.91      2088.94 o
   0   8   3      61581.25      64911.05      3338.52 o
   2   8   3      40965.83      44059.35      2402.85 o
   4   8   3       9742.49       8741.52       786.66 o
   6   8   3       2376.95       1839.33       549.65 o
   8   8   3        961.69       2104.07       548.39 o
  10   8   3      10108.64      10933.84       902.64 o
  12   8   3      11133.77      11019.56       948.03 o
  14   8   3       8984.99       9663.08       924.08 o
  -3   9   3      27543.79      29003.10      1715.78 o
  -1   9   3      56597.01      58800.43      3159.25 o
   1   9   3      52291.49      56952.28      3081.09 o
   3   9   3      11584.18      11279.26       930.38 o
 -24   0   4       4743.74       3484.51       714.80 o
 -22   0   4       8626.45       8383.49       816.92 o
 -20   0   4       3050.25       4176.62       602.60 o
 -18   0   4       1271.73        621.64       489.77 o
 -16   0   4      37380.67      35825.25      1973.84 o
 -14   0   4      27084.80      28172.19      1566.77 o
 -12   0   4      25160.19      22974.80      1285.89 o
 -10   0   4     190521.80     189500.20      9549.24 o
  -8   0   4     250163.05     246435.20     12377.82 o
  -6   0   4      33797.36      32884.34      1696.49 o
  -4   0   4       5359.34       5251.22       337.99 o
  -2   0   4      61486.75      63464.68      3197.20 o
   0   0   4     389961.38     383010.62     19160.25 o
   2   0   4     452404.66     456578.34     22853.15 o
   4   0   4       6839.18       6939.64       430.77 o
   6   0   4      75224.17      77477.96      3929.40 o
   8   0   4     119770.30     118334.20      5986.95 o
  10   0   4      75102.48      76469.68      3919.19 o
  12   0   4        794.77        919.79       396.61 o
  14   0   4       2895.38       2411.04       507.80 o
  16   0   4      28829.74      28803.91      1627.53 o
  18   0   4      47771.87      47054.71      2550.35 o
  20   0   4      20518.30      20610.78      1308.58 o
  22   0   4       4348.44       4593.90       685.81 o
 -23   1   4       5719.33       7040.87       782.88 o
 -21   1   4       4604.86       4293.86       651.77 o
 -19   1   4        807.01       1561.98       505.53 o
 -17   1   4       1324.15       1432.13       458.89 o
 -15   1   4      11851.51      12281.00       834.57 o
 -13   1   4      41665.63      39974.13      2131.80 o
 -11   1   4     175455.17     173545.47      8763.46 o
  -9   1   4     168880.56     162225.36      8179.77 o
  -7   1   4     147214.53     149209.14      7512.87 o
  -5   1   4      12698.56      13754.47       752.88 o
  -3   1   4        813.85        995.05       189.86 o
  -1   1   4      11591.04      12621.25       674.34 o
   1   1   4      53996.87      52729.64      2666.71 o
   3   1   4     183557.09     189616.94      9514.70 o
   5   1   4     153792.50     159525.12      8024.32 o
   7   1   4     164702.64     168170.83      8470.73 o
   9   1   4      61825.92      61764.78      3179.17 o
  11   1   4      12595.52      13014.84       831.29 o
  13   1   4        344.98         12.10       415.01 o
  15   1   4       6072.25       5331.40       561.00 o
  17   1   4      36192.17      36886.10      2034.73 o
  19   1   4      38953.52      36806.68      2075.07 o
  21   1   4      14636.50      14374.22      1067.79 o
  23   1   4       5529.04       5911.31       799.27 o
 -24   2   4       7038.68       5965.52       839.61 o
 -22   2   4       4730.88       5510.41       707.24 o
 -20   2   4       4928.74       5746.16       651.77 o
 -18   2   4         39.70         -2.52       472.25 o
 -16   2   4      11397.51      11883.13       828.26 o
 -14   2   4      49543.55      47725.39      2539.00 o
 -12   2   4     107536.63     103242.13      5271.14 o
 -10   2   4     138426.59     130814.24      6626.87 o
  -8   2   4     141624.56     138677.20      7004.31 o
  -6   2   4      28530.57      28588.97      1502.22 o
  -4   2   4       1270.93       1124.14       242.05 o
  -2   2   4        174.96        441.49       201.20 o
   0   2   4      47728.86      50515.14      2546.19 o
   2   2   4     256597.30     262524.72     13165.23 o
   4   2   4     306182.00     313346.31     15715.58 o
   6   2   4     255129.09     257281.69     12926.46 o
   8   2   4     129856.53     134045.61      6783.32 o
  10   2   4      18710.01      19969.86      1145.70 o
  12   2   4        882.05        368.75       430.77 o
  14   2   4       8407.20       8799.01       717.83 o
  16   2   4       8924.02       9021.39       732.45 o
  18   2   4      19839.25      20472.11      1280.85 o
  20   2   4      25892.09      25257.63      1551.89 o
  22   2   4      17978.91      18359.22      1282.11 o
 -23   3   4       8328.13       8586.46       896.34 o
 -21   3   4       7188.00       8387.27       795.49 o
 -19   3   4       2260.24       2377.63       552.18 o
 -17   3   4       2396.15       1743.51       501.75 o
 -15   3   4      38763.14      37732.02      2051.12 o
 -13   3   4      56370.89      54507.58      2875.10 o
 -11   3   4      90414.05      91894.67      4708.75 o
  -9   3   4     140389.62     139642.38      7074.03 o
  -7   3   4      63645.78      63106.52      3235.90 o
  -5   3   4      19663.21      18442.67      1018.00 o
  -3   3   4      20173.05      20370.00      1093.76 o
  -1   3   4      18392.17      19661.62      1051.91 o
   1   3   4     165117.44     164626.31      8288.06 o
   3   3   4     253804.42     252723.20     12692.61 o
   5   3   4     262334.97     275000.59     13818.77 o
   7   3   4     154850.97     160456.00      8107.03 o
   9   3   4      55188.41      56954.54      2961.83 o
  11   3   4        322.67        841.37       417.41 o
  13   3   4       1658.48        878.82       522.17 o
  15   3   4       6476.77       6595.85       641.68 o
  17   3   4      12050.73      12592.89       912.73 o
  19   3   4      18691.68      18511.76      1226.64 o
  21   3   4      14162.78      13656.90      1067.79 o
 -22   4   4       9752.00       9530.71       937.94 o
 -20   4   4       2762.93       3625.70       654.29 o
 -18   4   4       1553.62        733.21       544.36 o
 -16   4   4       4708.46       5661.69       630.34 o
 -14   4   4      30502.63      31152.55      1738.47 o
 -12   4   4      35577.11      33890.36      1867.19 o
 -10   4   4      18351.74      18223.32      1081.16 o
  -8   4   4      29087.62      28130.71      1530.33 o
  -6   4   4      77293.58      78905.55      4036.81 o
  -4   4   4      22016.03      21464.13      1186.67 o
  -2   4   4       6943.49       7840.52       523.56 o
   0   4   4       5222.68       4760.56       328.91 o
   2   4   4      87191.46      85201.99      4342.52 o
   4   4   4      98274.44      99630.30      5065.02 o
   6   4   4      46329.29      48555.67      2535.97 o
   8   4   4      14411.62      15679.65       959.75 o
  10   4   4      18991.32      21185.40      1236.09 o
  12   4   4        136.82       -469.98       511.33 o
  14   4   4       5894.68       4678.37       601.34 o
  16   4   4      25188.21      24893.30      1485.08 o
  18   4   4       5401.05       5470.07       695.89 o
  20   4   4       5067.11       5966.78       737.50 o
 -21   5   4        503.91       1000.35       666.65 o
 -19   5   4         27.56       -588.86       588.86 o
 -17   5   4         77.64       -154.81       547.64 o
 -15   5   4       5861.28       5898.70       642.94 o
 -13   5   4      22024.11      20934.78      1264.46 o
 -11   5   4       6028.74       5269.75       590.75 o
  -9   5   4       6166.12       5122.75       564.15 o
  -7   5   4      36188.99      36111.04      1945.10 o
  -5   5   4      22704.82      23274.84      1306.56 o
  -3   5   4       1023.10       1914.08       396.61 o
  -1   5   4      27359.55      29429.46      1590.09 o
   1   5   4       4666.92       4986.22       471.24 o
   3   5   4      24484.66      23406.84      1310.22 o
   5   5   4      60336.39      62950.95      3268.05 o
   7   5   4      15002.82      15425.12       976.65 o
   9   5   4       5166.40       4746.32       568.06 o
  11   5   4       9394.33       9553.40       737.50 o
  13   5   4         68.12        298.15       493.81 o
  15   5   4      12038.41      12856.37       955.59 o
  17   5   4       4894.57       5888.62       700.94 o
  19   5   4       3994.84       3911.88       724.89 o
 -20   6   4         32.32       -653.53       653.53 o
 -18   6   4        798.35        584.70       619.75 o
 -16   6   4       1137.74        740.02       575.25 o
 -14   6   4       1202.27       1322.45       533.27 o
 -12   6   4      20974.47      20646.08      1261.94 o
 -10   6   4      21481.05      18632.78      1145.95 o
  -8   6   4       7825.76       6437.14       662.23 o
  -6   6   4        851.00       1413.72       442.37 o
  -4   6   4       1454.60       1956.57       444.64 o
  -2   6   4       2039.99       1190.20       448.42 o
   0   6   4       1331.40       1669.39       309.12 o
   2   6   4       9455.27       8874.53       698.04 o
   4   6   4      20393.39      20033.14      1191.84 o
   6   6   4      13527.91      14538.87       944.50 o
   8   6   4       2835.36       3726.56       503.01 o
  10   6   4        698.08       1023.67       462.67 o
  12   6   4         43.61        132.50       478.80 o
  14   6   4        859.19        995.93       527.59 o
  16   6   4       1708.32       1366.57       596.30 o
  18   6   4       2279.71       1759.90       680.76 o
 -17   7   4        638.53        734.34       634.12 o
 -15   7   4        187.29        -62.40       570.96 o
 -13   7   4       2681.27       1411.96       587.47 o
 -11   7   4      10834.62      10825.42       844.65 o
  -9   7   4       3998.42       4259.82       579.91 o
  -7   7   4      12831.51      12932.01       881.21 o
  -5   7   4       5373.57       5114.56       562.26 o
  -3   7   4        711.77       1827.98       414.76 o
  -1   7   4       4744.34       4326.64       534.53 o
   1   7   4       1990.35       2140.63       466.45 o
   3   7   4       3829.92       3379.87       516.88 o
   5   7   4       4546.59       4813.26       552.18 o
   7   7   4       4955.53       5843.23       625.29 o
   9   7   4       4312.29       5216.67       624.03 o
  11   7   4       2667.90       2900.81       598.82 o
  13   7   4        114.73        747.08       560.87 o
  15   7   4       1528.55       1169.28       619.50 o
  17   7   4       1580.54        510.45       690.98 o
 -16   8   4        143.09        188.22       661.48 o
 -14   8   4        142.61        592.39       605.50 o
 -12   8   4        803.07       1814.11       569.83 o
 -10   8   4       2797.13       2365.03       600.08 o
  -8   8   4       3092.64       2494.88       568.56 o
  -6   8   4       1746.20       2186.01       538.31 o
  -4   8   4       1953.23       1867.06       519.40 o
  -2   8   4        837.78        472.88       495.95 o
   0   8   4       4927.46       5043.58       478.55 o
   2   8   4       6135.98       6075.19       683.29 o
   4   8   4       1505.75        599.83       523.31 o
   6   8   4       1980.42       2090.20       529.48 o
   8   8   4        557.36        562.01       572.35 o
  10   8   4       2700.20       2385.20       641.68 o
  12   8   4        501.52       -529.86       628.57 o
  14   8   4        631.00       1003.25       644.46 o
  -3   9   4        951.29        665.13       597.56 o
  -1   9   4          0.17        735.48       579.53 o
   1   9   4        676.31       1165.12       589.11 o
   3   9   4          3.84       -561.88       561.88 o
 -23   1   5        358.54        403.54       610.92 o
 -21   1   5       1478.12       3013.01       568.56 o
 -19   1   5       1121.04        675.72       517.38 o
 -17   1   5       2012.75       1589.71       485.36 o
 -15   1   5       4279.62       3976.30       541.59 o
 -13   1   5       7406.21       7217.24       611.18 o
 -11   1   5       3079.91       3302.34       411.86 o
  -9   1   5       1021.62       1474.86       299.54 o
  -7   1   5        101.73        539.44       237.64 o
  -5   1   5       9188.50       9321.81       550.79 o
  -3   1   5      29136.06      33064.87      1693.34 o
  -1   1   5       1344.76       1156.42       209.02 o
   1   1   5        685.35        416.65       202.59 o
   3   1   5        210.60        208.89       209.27 o
   5   1   5      11779.68      11796.90       676.73 o
   7   1   5       1880.09       1835.04       306.97 o
   9   1   5        108.67          2.52       321.85 o
  11   1   5      10709.35      11509.34       765.36 o
  13   1   5       2097.34       2218.66       475.02 o
  15   1   5       1224.29        340.26       454.98 o
  17   1   5       5043.72       6038.64       629.08 o
  19   1   5        729.10       1964.13       566.04 o
  21   1   5         48.08        669.54       578.27 o
  23   1   5         66.78        692.36       635.38 o
 -24   2   5        326.27       -325.76       655.43 o
 -22   2   5       3032.68       3426.52       654.29 o
 -20   2   5       2789.32       3416.43       592.52 o
 -18   2   5        560.38        954.84       482.84 o
 -16   2   5       5869.66       5887.35       587.47 o
 -14   2   5        237.29        756.03       447.41 o
 -12   2   5      18778.12      17883.19      1061.11 o
 -10   2   5      12725.79      12268.26       761.70 o
  -8   2   5       3150.66       3588.39       370.26 o
  -6   2   5      60817.18      65455.28      3334.74 o
  -4   2   5       1843.39       2325.95       256.42 o
  -2   2   5        353.70        879.57       217.21 o
   0   2   5       2761.45       2638.85       211.67 o
   2   2   5      24652.28      25534.86      1337.95 o
   4   2   5         98.62        -56.48       244.70 o
   6   2   5      44805.05      49492.98      2551.73 o
   8   2   5      26702.13      27285.18      1479.28 o
  10   2   5       6054.85       5538.65       511.08 o
  12   2   5      14730.26      15270.31       952.31 o
  14   2   5       1281.24       1261.94       433.67 o
  16   2   5       3978.42       4200.57       567.30 o
  18   2   5        879.18        572.09       545.37 o
  20   2   5        142.76       -110.69       602.48 o
  22   2   5        188.89        362.57       647.99 o
 -23   3   5       2384.83       2296.95       712.28 o
 -21   3   5       2090.29       2262.91       608.91 o
 -19   3   5       4962.00       4878.81       621.51 o
 -17   3   5      10414.37      11260.35       821.96 o
 -15   3   5       9742.20      11001.92       784.14 o
 -13   3   5         19.71       -362.32       470.86 o
 -11   3   5      33216.18      29200.40      1615.68 o
  -9   3   5      32141.21      32963.89      1764.44 o
  -7   3   5      35118.18      36662.84      1928.08 o
  -5   3   5      12989.28      12377.31       728.67 o
  -3   3   5      41787.57      41599.52      2146.80 o
  -1   3   5      27027.55      27827.90      1459.36 o
   1   3   5      62899.84      62215.09      3176.65 o
   3   3   5       5409.68       5292.95       413.88 o
   5   3   5      55830.39      59453.46      3053.99 o
   7   3   5      50216.71      51828.51      2695.20 o
   9   3   5      26141.53      25963.36      1444.48 o
  11   3   5      22046.73      22167.97      1286.65 o
  13   3   5      11837.69      11345.70       849.44 o
  15   3   5       3480.54       3213.46       543.35 o
  17   3   5       2760.09       2943.68       568.56 o
  19   3   5         38.72       -568.06       568.06 o
  21   3   5        631.01         55.85       645.97 o
 -22   4   5       8766.96       9090.73       920.29 o
 -20   4   5       7496.20       8014.11       805.57 o
 -18   4   5       5345.82       5954.17       676.98 o
 -16   4   5       5182.89       4303.95       600.08 o
 -14   4   5        647.23       1024.93       450.06 o
 -12   4   5        213.91        620.38       453.72 o
 -10   4   5       6806.48       7141.35       597.06 o
  -8   4   5      44977.29      45048.09      2372.34 o
  -6   4   5     103478.44     103445.62      5262.19 o
  -4   4   5      75951.43      73103.42      3740.05 o
  -2   4   5      29516.91      30273.11      1605.47 o
   0   4   5      39521.36      39202.72      2005.23 o
   2   4   5        782.98        877.18       303.95 o
   4   4   5       6077.52       6190.29       478.55 o
   6   4   5      16184.72      15009.35       902.77 o
   8   4   5      33794.00      34949.83      1887.74 o
  10   4   5      34563.40      34929.91      1911.44 o
  12   4   5      30054.93      30378.50      1698.13 o
  14   4   5      19435.92      18147.42      1164.86 o
  16   4   5       7079.22       6818.99       698.41 o
  18   4   5        536.22         -4.92       558.10 o
  20   4   5        985.38        831.92       624.54 o
 -21   5   5      13558.71      13516.96      1084.18 o
 -19   5   5       8048.71       7557.75       804.31 o
 -17   5   5       1939.82       1017.49       594.03 o
 -15   5   5       1308.90       1385.48       524.44 o
 -13   5   5        390.29       1346.40       467.71 o
 -11   5   5        233.85        160.11       464.56 o
  -9   5   5      20115.27      20349.82      1193.99 o
  -7   5   5      41988.87      40760.03      2178.32 o
  -5   5   5     125009.96     129937.44      6602.79 o
  -3   5   5     126614.15     126953.80      6448.86 o
  -1   5   5      41859.40      41543.42      2191.31 o
   1   5   5         93.66       -366.48       366.48 o
   3   5   5      11317.76      10679.56       719.59 o
   5   5   5      16357.93      16525.19       996.94 o
   7   5   5      22992.29      22895.63      1325.60 o
   9   5   5      19999.79      20848.92      1257.78 o
  11   5   5      44115.82      46157.11      2479.75 o
  13   5   5      40240.02      39760.44      2187.27 o
  15   5   5       9566.39      10249.29       839.61 o
  17   5   5         45.05       -277.10       557.47 o
  19   5   5        531.73        114.47       620.50 o
 -20   6   5       7323.56       7180.81       854.74 o
 -18   6   5       4312.06       5146.08       704.72 o
 -16   6   5        788.36        997.32       562.01 o
 -14   6   5         56.24       -238.77       523.68 o
 -12   6   5       2655.70       3273.97       538.31 o
 -10   6   5      10714.69       8865.07       719.85 o
  -8   6   5      34281.62      34876.21      1925.68 o
  -6   6   5      49532.84      47041.22      2509.00 o
  -4   6   5      70160.53      70723.90      3676.13 o
  -2   6   5      25499.66      26629.00      1494.78 o
   0   6   5       2824.15       2894.51       349.33 o
   2   6   5       2467.93       2881.02       488.76 o
   4   6   5      16014.28      15286.20       991.77 o
   6   6   5      17262.94      17641.26      1105.36 o
   8   6   5      31990.51      33890.74      1872.10 o
  10   6   5      33268.13      34338.28      1914.97 o
  12   6   5      12976.92      12890.41       929.12 o
  14   6   5       7701.05       8530.99       780.36 o
  16   6   5       2839.21       3199.59       629.08 o
  18   6   5        188.91       1240.25       632.73 o
 -17   7   5       7619.81       7025.74       828.26 o
 -15   7   5       1216.02       1429.61       592.52 o
 -13   7   5        268.57       1100.57       523.18 o
 -11   7   5      10028.58       9896.30       821.96 o
  -9   7   5      41473.83      39212.05      2164.58 o
  -7   7   5      54831.91      54762.48      2904.60 o
  -5   7   5      15950.80      16673.69      1045.10 o
  -3   7   5      22072.67      22649.29      1314.88 o
  -1   7   5      28824.90      28621.12      1607.36 o
   1   7   5       2818.77       1869.58       475.27 o
   3   7   5       2823.35       2479.75       506.79 o
   5   7   5      10849.38      11301.96       811.88 o
   7   7   5      33233.97      34202.12      1908.66 o
   9   7   5      41280.40      43374.80      2381.42 o
  11   7   5      20445.49      21208.34      1333.79 o
  13   7   5       6733.63       7754.41       757.67 o
  15   7   5       3012.22       3314.32       675.72 o
  17   7   5       1030.30        190.24       687.82 o
 -16   8   5       4167.04       3291.62       767.75 o
 -14   8   5        183.13        231.46       597.69 o
 -12   8   5       1485.59       2493.62       588.74 o
 -10   8   5      22973.93      22466.50      1429.61 o
  -8   8   5      24809.65      26656.98      1580.89 o
  -6   8   5      24096.69      24365.07      1464.91 o
  -4   8   5      25062.10      25265.20      1491.38 o
  -2   8   5      26759.21      27825.63      1606.10 o
   0   8   5      11263.37      10656.36       698.29 o
   2   8   5        340.85        722.49       498.09 o
   4   8   5       2571.00       2675.15       547.13 o
   6   8   5      15870.01      15492.44      1069.05 o
   8   8   5      37586.31      38900.66      2199.88 o
  10   8   5      31278.83      32964.14      1933.88 o
  12   8   5      10017.43      10153.48       925.34 o
  14   8   5       3922.13       4264.87       752.62 o
  -3   9   5      31522.28      34739.18      1991.87 o
  -1   9   5      20102.48      20460.76      1314.88 o
   1   9   5        658.33        -55.72       583.44 o
   3   9   5        409.66       -572.72       572.72 o
 -24   0   6        122.68       -621.26       621.26 o
 -22   0   6       3013.53       2589.43       637.90 o
 -20   0   6      32290.25      31480.33      1809.07 o
 -18   0   6      51323.98      49850.89      2675.15 o
 -16   0   6      24930.32      24720.59      1410.70 o
 -14   0   6      12082.75      12132.99       806.71 o
 -12   0   6      41491.34      41492.74      2190.68 o
 -10   0   6      20141.14      20355.24      1121.24 o
  -8   0   6          6.59        300.67       255.41 o
  -6   0   6      72040.63      72880.66      3695.29 o
  -4   0   6     149928.52     153386.00      7706.89 o
  -2   0   6     114944.44     111932.85      5628.03 o
   0   0   6     387466.34     392170.56     19623.17 o
   2   0   6     155959.91     159103.17      7990.04 o
   4   0   6      12706.76      12106.77       679.38 o
   6   0   6       1018.00       1118.98       275.71 o
   8   0   6      26430.33      27389.94      1474.36 o
  10   0   6     108452.45     110912.21      5647.32 o
  12   0   6      64936.31      66734.87      3471.52 o
  14   0   6      64091.36      61197.10      3226.70 o
  16   0   6      57806.66      56911.93      3020.58 o
  18   0   6      21241.46      20469.59      1282.11 o
  20   0   6       3035.16       3471.90       621.51 o
  22   0   6        344.33        966.06       620.50 o
 -23   1   6        586.26        991.65       615.34 o
 -21   1   6       5000.60       3546.28       634.12 o
 -19   1   6      30814.69      30528.52      1746.04 o
 -17   1   6      68802.87      68632.44      3590.40 o
 -15   1   6      73417.18      71164.62      3706.51 o
 -13   1   6      34674.15      34269.82      1856.85 o
 -11   1   6      46887.14      47241.55      2467.14 o
  -9   1   6       1398.55       3725.67       354.25 o
  -7   1   6      13033.90      13623.99       768.63 o
  -5   1   6      26618.47      27460.29      1431.24 o
  -3   1   6     226236.50     224088.59     11239.93 o
  -1   1   6     942046.56     905362.94     45300.23 o
   1   1   6     246873.03     245182.72     12294.86 o
   3   1   6      99395.48     103609.00      5224.36 o
   5   1   6      21453.56      22493.22      1198.65 o
   7   1   6       2025.44       3130.64       336.47 o
   9   1   6      20090.36      19652.42      1114.94 o
  11   1   6      53862.17      53185.00      2790.13 o
  13   1   6      54551.83      54417.18      2880.39 o
  15   1   6      47552.70      49344.10      2631.03 o
  17   1   6      35657.91      35844.79      1996.91 o
  19   1   6      13967.67      14647.79      1038.80 o
  21   1   6       1426.75       1149.23       630.34 o
 -24   2   6          9.23       -652.02       652.02 o
 -22   2   6        435.47       -288.44       606.76 o
 -20   2   6       4054.87       4216.96       595.04 o
 -18   2   6      23547.21      23628.84      1404.39 o
 -16   2   6      27824.03      27293.62      1544.33 o
 -14   2   6      87793.80      85803.97      4429.38 o
 -12   2   6      84872.91      82759.57      4253.77 o
 -10   2   6      24293.25      25248.18      1384.98 o
  -8   2   6      21346.82      23386.29      1268.11 o
  -6   2   6      64464.44      64980.13      3313.05 o
  -4   2   6      19835.44      19378.98      1038.80 o
  -2   2   6     119216.44     117456.63      5917.99 o
   0   2   6     169270.61     164917.67      8267.76 o
   2   2   6     319432.19     317643.84     15929.64 o
   4   2   6      89272.24      90691.86      4594.91 o
   6   2   6      43049.27      43327.65      2250.81 o
   8   2   6       5237.35       5487.34       472.12 o
  10   2   6      29803.93      30636.05      1671.91 o
  12   2   6      26872.72      26249.03      1493.90 o
  14   2   6      18226.75      18531.93      1123.26 o
  16   2   6      38978.56      37791.27      2090.20 o
  18   2   6      21757.08      21544.94      1345.14 o
  20   2   6       6665.26       5908.79       762.71 o
  22   2   6        187.81       -193.39       652.27 o
 -23   3   6          4.82        625.30       662.74 o
 -21   3   6        756.38        719.85       567.18 o
 -19   3   6       2802.70       3483.25       578.65 o
 -17   3   6      21388.34      21357.10      1290.93 o
 -15   3   6      51868.46      51797.38      2749.53 o
 -13   3   6      59216.39      58031.92      3054.49 o
 -11   3   6      31302.34      30238.44      1657.54 o
  -9   3   6       2754.53       2810.68       399.26 o
  -7   3   6        154.04        369.50       292.60 o
  -5   3   6      44494.87      42702.73      2212.61 o
  -3   3   6     100353.06      97539.34      4938.44 o
  -1   3   6     109099.77     109918.17      5554.28 o
   1   3   6     113835.44     111131.70      5621.98 o
   3   3   6      76415.02      73001.94      3720.88 o
   5   3   6      98717.73     101709.53      5165.87 o
   7   3   6      11824.08      12485.48       779.60 o
   9   3   6       6221.21       7681.04       600.84 o
  11   3   6      29388.45      29944.95      1667.62 o
  13   3   6      57471.77      59062.65      3106.30 o
  15   3   6      52889.64      53558.54      2857.95 o
  17   3   6      23491.66      24082.68      1445.99 o
  19   3   6       4944.17       4216.96       679.50 o
  21   3   6        543.35        241.04       661.73 o
 -22   4   6       1401.43       1798.98       670.68 o
 -20   4   6       5073.19       3995.08       689.59 o
 -18   4   6      11773.71      11659.99       893.82 o
 -16   4   6      29976.99      28943.85      1665.35 o
 -14   4   6      21513.47      21634.45      1277.06 o
 -12   4   6      20588.70      19756.05      1193.36 o
 -10   4   6      11654.19      11349.10       770.02 o
  -8   4   6       1147.65       1794.82       375.18 o
  -6   4   6      14410.36      14565.97       874.40 o
  -4   4   6     120906.48     123900.32      6279.30 o
  -2   4   6      92680.05      89598.35      4563.02 o
   0   4   6      49809.50      47631.34      2427.68 o
   2   4   6      40856.24      39967.95      2096.38 o
   4   4   6      29464.01      29452.66      1584.16 o
   6   4   6       7397.53       7920.95       586.34 o
   8   4   6        152.21       -413.12       413.12 o
  10   4   6       1047.58       1540.92       472.00 o
  12   4   6      49213.33      49966.87      2670.11 o
  14   4   6      54386.44      54370.41      2905.86 o
  16   4   6      18630.36      18713.47      1208.99 o
  18   4   6       3297.67       3234.89       632.86 o
  20   4   6        615.31       1680.48       634.12 o
 -21   5   6       1725.69       2256.61       702.20 o
 -19   5   6       5322.28       4129.97       695.89 o
 -17   5   6       6413.42       6353.80       705.98 o
 -15   5   6      20256.60      19163.53      1207.73 o
 -13   5   6      15061.49      15415.54       999.72 o
 -11   5   6       1050.60       1566.52       490.15 o
  -9   5   6       1370.62       1712.50       449.81 o
  -7   5   6       1247.62       1646.82       420.31 o
  -5   5   6      56394.40      55228.81      2886.44 o
  -3   5   6      61545.22      62764.62      3253.55 o
  -1   5   6      22848.78      21337.44      1210.00 o
   1   5   6      22601.62      20770.01      1202.68 o
   3   5   6      27943.63      28937.67      1591.60 o
   5   5   6        662.79        315.67       411.99 o
   7   5   6       3133.37       2522.36       508.43 o
   9   5   6      13133.62      14131.29       947.27 o
  11   5   6      19266.46      21063.37      1274.54 o
  13   5   6      26941.42      27316.32      1603.58 o
  15   5   6      17138.74      16744.29      1153.52 o
  17   5   6       4140.81       4955.72       693.37 o
  19   5   6       2625.57       2134.32       669.42 o
 -20   6   6        560.74        382.11       660.22 o
 -18   6   6       3246.19       2900.81       653.03 o
 -16   6   6       9568.16       9627.78       850.96 o
 -14   6   6      12779.19      12601.71       925.34 o
 -12   6   6        525.08       1232.94       476.54 o
 -10   6   6        101.59         -1.01       444.14 o
  -8   6   6        191.29       -108.42       401.15 o
  -6   6   6        395.63        551.04       439.85 o
  -4   6   6       7898.96       8391.18       681.90 o
  -2   6   6      27914.48      27189.37      1526.30 o
   0   6   6      21559.99      20385.25      1123.14 o
   2   6   6      40640.99      38008.23      2080.62 o
   4   6   6      10104.51       9523.39       769.89 o
   6   6   6       3783.39       3152.19       559.49 o
   8   6   6       8475.91       8759.17       716.06 o
  10   6   6       1831.11       1869.58       520.66 o
  12   6   6       5163.86       5206.59       637.90 o
  14   6   6       4271.25       3081.09       635.38 o
  16   6   6       2026.96       1706.95       632.86 o
  18   6   6       2016.00       2767.18       700.94 o
 -17   7   6        900.72       1215.67       643.95 o
 -15   7   6       3509.07       3425.26       637.90 o
 -13   7   6       3705.82       3906.83       640.42 o
 -11   7   6       2457.30       2443.19       571.09 o
  -9   7   6        375.73       -129.47       500.36 o
  -7   7   6       1972.79       2201.14       503.01 o
  -5   7   6       4656.39       4554.82       540.83 o
  -3   7   6       5195.76       4925.46       540.83 o
  -1   7   6       7206.50       8077.15       656.81 o
   1   7   6      10709.93       9861.00       776.58 o
   3   7   6      19347.01      17449.01      1108.13 o
   5   7   6       2623.30       3900.53       530.74 o
   7   7   6        804.71       1342.62       491.66 o
   9   7   6       1543.62       1444.73       530.74 o
  11   7   6        621.45       1656.53       561.00 o
  13   7   6        110.39       -560.12       560.12 o
  15   7   6        212.59        236.25       610.17 o
  17   7   6        735.51       -713.29       713.29 o
 -16   8   6         18.57        512.46       670.81 o
 -14   8   6         28.19       1070.31       596.93 o
 -12   8   6        229.85        333.07       595.29 o
 -10   8   6       1732.62       2202.40       593.78 o
  -8   8   6       2419.00       2835.26       584.95 o
  -6   8   6       1701.05       1681.74       525.70 o
  -4   8   6         21.92       -272.43       484.86 o
  -2   8   6       3797.38       3957.26       595.04 o
   0   8   6       2020.36       1377.54       382.74 o
   2   8   6        374.67        599.45       506.79 o
   4   8   6        463.18       1265.72       501.75 o
   6   8   6        260.82        486.62       533.27 o
   8   8   6        778.60        667.28       582.05 o
  10   8   6         77.31       -173.34       613.19 o
  12   8   6       1134.47       1509.03       636.64 o
  14   8   6       1358.64       1171.55       679.25 o
  -3   9   6         30.42        -54.97       574.74 o
  -1   9   6          0.52       -545.49       545.49 o
   1   9   6         42.30        208.89       556.97 o
   3   9   6        146.55       -223.77       578.40 o
 -23   1   7        626.70       1118.47       607.65 o
 -21   1   7        398.24        362.19       566.30 o
 -19   1   7        916.05        775.32       514.61 o
 -17   1   7          9.93       -240.03       444.64 o
 -15   1   7        863.11       1390.02       465.32 o
 -13   1   7         73.44        693.88       382.24 o
 -11   1   7       4216.41       3893.85       443.13 o
  -9   1   7      11903.27      12021.42       735.86 o
  -7   1   7      30523.94      31066.20      1630.81 o
  -5   1   7        241.72        494.18       230.96 o
  -3   1   7      50952.55      51787.29      2636.07 o
  -1   1   7     140989.64     126874.26      6404.36 o
   1   1   7     111978.69     116959.17      5891.14 o
   3   1   7       1965.01       2334.39       264.11 o
   5   1   7       6814.44       6767.31       468.09 o
   7   1   7       7489.55       7727.44       543.35 o
   9   1   7      12549.45      12948.78       818.43 o
  11   1   7      13663.48      13500.83       888.27 o
  13   1   7        726.68        108.54       490.02 o
  15   1   7      15694.88      15881.99      1022.41 o
  17   1   7       5420.34       5215.41       624.03 o
  19   1   7        939.17       1913.71       573.61 o
  21   1   7         54.28        643.20       612.94 o
 -24   2   7       1633.56        767.88       687.19 o
 -22   2   7         27.68        394.21       576.00 o
 -20   2   7        330.87        905.67       525.07 o
 -18   2   7        614.07       1188.82       501.75 o
 -16   2   7        125.78        114.72       435.44 o
 -14   2   7      12097.31      10478.36       787.42 o
 -12   2   7      24776.87      23731.59      1349.81 o
 -10   2   7      22982.08      23673.47      1310.72 o
  -8   2   7      24635.75      24776.94      1338.96 o
  -6   2   7      47959.53      51646.09      2650.95 o
  -4   2   7       8999.77       9479.27       570.46 o
  -2   2   7      49736.24      50859.81      2598.88 o
   0   2   7       4699.20       5102.33       320.34 o
   2   2   7      16278.78      15138.07       842.01 o
   4   2   7      87899.94      91034.13      4616.97 o
   6   2   7       2186.33       1878.03       331.94 o
   8   2   7       7506.40       7970.62       607.77 o
  10   2   7      14824.79      14631.90       921.43 o
  12   2   7       5581.39       6028.68       585.58 o
  14   2   7        701.49        467.96       459.01 o
  16   2   7       4269.72       4411.10       603.86 o
  18   2   7       3149.71       3652.18       616.47 o
  20   2   7       5236.27       4465.31       723.63 o
  22   2   7       2072.12       2279.30       711.02 o
 -23   3   7        487.62        624.54       661.98 o
 -21   3   7        137.35       -175.36       562.39 o
 -19   3   7        365.46        592.90       530.49 o
 -17   3   7       2150.64       1210.25       519.40 o
 -15   3   7       5758.32       5729.77       591.26 o
 -13   3   7      43123.95      40140.16      2170.38 o
 -11   3   7      12096.34      11416.30       780.48 o
  -9   3   7      21382.25      22102.54      1239.24 o
  -7   3   7       4949.84       4931.26       425.60 o
  -5   3   7      20937.69      21030.59      1147.72 o
  -3   3   7       1147.64       1062.75       286.55 o
  -1   3   7       8106.30       9903.99       600.84 o
   1   3   7      17977.79      18775.12      1031.99 o
   3   3   7      30700.83      30154.22      1601.18 o
   5   3   7      37489.21      36754.74      1942.70 o
   7   3   7       3974.10       3834.47       449.18 o
   9   3   7       1312.51       1811.21       425.98 o
  11   3   7       6721.80       6376.24       632.48 o
  13   3   7        368.51       -270.92       435.56 o
  15   3   7       9738.96       9151.24       781.62 o
  17   3   7       3318.61       2793.66       591.26 o
  19   3   7       4146.24       3263.89       673.20 o
  21   3   7       7510.21       7039.61       853.48 o
 -22   4   7       2993.24       3785.81       723.63 o
 -20   4   7        349.71       1764.95       579.91 o
 -18   4   7         61.97       -500.36       519.65 o
 -16   4   7       1180.35       1425.82       499.23 o
 -14   4   7       8605.74       8185.57       688.33 o
 -12   4   7      44809.77      44884.71      2404.23 o
 -10   4   7      21204.15      20811.61      1214.16 o
  -8   4   7       4575.35       3463.96       472.63 o
  -6   4   7      33819.43      33166.36      1775.54 o
  -4   4   7       9064.09       9085.56       628.45 o
  -2   4   7         60.77        158.09       303.44 o
   0   4   7        678.15        585.58       222.13 o
   2   4   7      12881.80      12537.04       766.87 o
   4   4   7      69568.49      67119.88      3454.88 o
   6   4   7      62325.36      65235.29      3376.59 o
   8   4   7       7025.48       7921.71       628.19 o
  10   4   7       1149.25       1541.43       482.33 o
  12   4   7         42.69        396.23       473.51 o
  14   4   7         90.94        311.89       516.37 o
  16   4   7       1000.00        445.77       548.14 o
  18   4   7       4124.61       4203.09       666.90 o
  20   4   7       3845.53       4008.95       695.89 o
 -21   5   7       1490.00       1812.85       675.72 o
 -19   5   7        399.63       -231.33       597.81 o
 -17   5   7       5932.71       6027.29       678.24 o
 -15   5   7      16257.50      16637.13      1084.18 o
 -13   5   7      20420.23      20254.01      1225.38 o
 -11   5   7      24158.76      23984.35      1380.44 o
  -9   5   7      14502.94      14786.72       960.26 o
  -7   5   7      46263.30      45588.80      2418.86 o
  -5   5   7      14202.20      14427.30       904.53 o
  -3   5   7        261.70        490.91       385.51 o
  -1   5   7      16004.01      16939.82       997.70 o
   1   5   7      35733.55      34094.97      1845.25 o
   3   5   7      47127.30      45888.46      2433.23 o
   5   5   7      55765.00      55429.51      2903.71 o
   7   5   7      48847.36      49404.36      2626.62 o
   9   5   7      31014.92      32202.69      1785.12 o
  11   5   7      12742.90      13329.12       929.12 o
  13   5   7       2173.81       2663.81       563.52 o
  15   5   7       7305.26       7255.19       767.75 o
  17   5   7       4676.71       3389.96       683.29 o
  19   5   7       1988.46       3179.42       671.94 o
 -20   6   7        634.06        704.84       671.69 o
 -18   6   7       1861.58       1907.40       620.25 o
 -16   6   7       8349.98       8833.55       820.70 o
 -14   6   7      14397.17      13730.02       987.11 o
 -12   6   7      24176.14      21281.46      1301.02 o
 -10   6   7      31717.60      29618.31      1672.92 o
  -8   6   7      26203.71      25580.37      1459.86 o
  -6   6   7       3527.12       2940.65       512.46 o
  -4   6   7        730.32        309.87       440.10 o
  -2   6   7       7720.10       7493.58       645.34 o
   0   6   7      34382.75      32855.09      1736.45 o
   2   6   7      63983.36      59504.14      3151.31 o
   4   6   7      78866.88      77027.52      4008.70 o
   6   6   7      61638.25      62617.75      3279.02 o
   8   6   7      36526.71      37588.30      2062.47 o
  10   6   7       5785.45       5333.92       615.21 o
  12   6   7        233.22        437.33       502.76 o
  14   6   7       4114.19       4244.69       651.77 o
  16   6   7       5570.19       5529.32       740.02 o
  18   6   7       9764.42      10085.40       973.24 o
 -17   7   7       2655.53       1994.39       674.46 o
 -15   7   7       9758.83       9698.38       882.47 o
 -13   7   7      26568.58      28305.95      1681.74 o
 -11   7   7      52769.66      53092.09      2868.04 o
  -9   7   7      49666.61      49602.54      2670.11 o
  -7   7   7      14652.60      14260.76       958.11 o
  -5   7   7       5198.12       5633.96       562.26 o
  -3   7   7       1167.40        649.37       444.26 o
  -1   7   7       7112.89       7919.56       663.12 o
   1   7   7      49520.77      41667.85      2310.82 o
   3   7   7      62603.34      58084.36      3092.44 o
   5   7   7      53743.39      54309.90      2895.77 o
   7   7   7      38743.45      39744.05      2186.01 o
   9   7   7       9620.24       9736.20       816.92 o
  11   7   7         76.14        363.20       530.74 o
  13   7   7        381.73        109.43       593.02 o
  15   7   7       1769.44       1851.93       660.59 o
 -16   8   7       2140.30       2119.20       716.06 o
 -14   8   7       7373.26       7387.56       816.92 o
 -12   8   7      17928.14      18670.60      1253.11 o
 -10   8   7      32223.41      32594.77      1894.80 o
  -8   8   7      20967.02      21812.21      1357.75 o
  -6   8   7      11197.54      11724.28       900.12 o
  -4   8   7        983.42        910.71       499.61 o
  -2   8   7       1215.28       1510.29       524.44 o
   0   8   7      17469.19      17840.95      1033.25 o
   2   8   7      19311.69      19009.73      1232.94 o
   4   8   7      16857.01      13848.52      1006.02 o
   6   8   7      22961.11      23434.70      1440.95 o
   8   8   7      15363.80      16008.06      1122.00 o
  10   8   7       4179.96       4210.66       700.94 o
  12   8   7        104.99       -636.39       636.39 o
  14   8   7        621.81       1200.79       669.67 o
  -5   9   7       2167.77       2317.12       605.12 o
  -3   9   7        171.29       1147.21       567.30 o
  -1   9   7       7025.31       7676.25       758.93 o
   1   9   7      13952.17      14051.49      1055.19 o
   3   9   7      13070.35      12476.91       999.72 o
 -24   0   8       5430.96       4842.25       758.93 o
 -22   0   8      15738.42      16449.29      1134.61 o
 -20   0   8      36921.57      35022.82      1990.61 o
 -18   0   8      54603.47      56672.41      3015.54 o
 -16   0   8       1508.08       1648.96       443.76 o
 -14   0   8         43.20        211.92       396.23 o
 -12   0   8        249.44        -19.16       364.08 o
 -10   0   8     123514.09     117737.76      5974.22 o
  -8   0   8     301928.75     293568.56     14745.24 o
  -6   0   8     214453.48     203225.67     10217.15 o
  -4   0   8     216440.09     219019.30     10996.87 o
  -2   0   8     230801.70     230733.88     11577.54 o
   0   0   8     107016.38     111767.08      5610.13 o
   2   0   8       1839.75       2709.95       276.97 o
   4   0   8       4174.43       4129.59       343.91 o
   6   0   8      35345.91      34611.47      1816.63 o
   8   0   8     144369.03     142516.22      7215.22 o
  10   0   8     239275.83     237552.73     11983.85 o
  12   0   8      90000.59      86231.09      4453.46 o
  14   0   8       8154.35       7711.55       660.59 o
  16   0   8       4265.82       4196.79       586.21 o
  18   0   8       3814.39       3769.42       613.95 o
  20   0   8       4511.83       3584.10       678.24 o
  22   0   8       2393.32       2003.21       683.29 o
 -23   1   8       9530.15       9081.91       886.25 o
 -21   1   8      20296.64      22658.12      1405.65 o
 -19   1   8      29752.11      29440.55      1706.95 o
 -17   1   8      25259.81      24666.38      1439.69 o
 -15   1   8      13014.16      12931.63       888.52 o
 -13   1   8       4983.21       4143.59       497.21 o
 -11   1   8      33984.40      35253.91      1881.68 o
  -9   1   8     122035.87     119589.44      6060.07 o
  -7   1   8     181621.53     182657.25      9197.26 o
  -5   1   8     251258.69     251332.42     12618.35 o
  -3   1   8     148598.27     145730.05      7332.47 o
  -1   1   8     161039.91     157375.53      7916.79 o
   1   1   8       2139.57       1874.25       267.39 o
   3   1   8       8009.87       7733.74       493.43 o
   5   1   8      25999.40      26433.72      1404.90 o
   7   1   8     150918.17     155418.09      7852.87 o
   9   1   8     219615.11     221210.73     11161.77 o
  11   1   8      97837.64      97486.27      5004.76 o
  13   1   8      39189.85      38766.53      2118.57 o
  15   1   8       6420.25       7472.02       660.59 o
  17   1   8         30.95        233.60       506.79 o
  19   1   8       2729.81       2129.28       615.21 o
  21   1   8       7203.65       7174.50       818.18 o
 -24   2   8       4084.92       3580.32       753.88 o
 -22   2   8       6892.13       6114.28       752.62 o
 -20   2   8      16079.93      15187.36      1053.92 o
 -18   2   8      20958.25      21547.46      1304.80 o
 -16   2   8      13687.67      14292.28       934.16 o
 -14   2   8       1314.28       2025.02       476.28 o
 -12   2   8       7611.97       7564.94       604.75 o
 -10   2   8      28671.67      27670.19      1508.90 o
  -8   2   8      51573.84      50113.74      2596.74 o
  -6   2   8      48532.02      47304.96      2439.66 o
  -4   2   8     121126.71     124028.79      6258.62 o
  -2   2   8      66447.61      66969.61      3406.47 o
   0   2   8      27163.39      26980.35      1384.10 o
   2   2   8       2964.57       3439.50       336.10 o
   4   2   8      98059.15     101844.05      5162.34 o
   6   2   8     102631.60     107371.61      5451.54 o
   8   2   8      75170.07      75296.88      3872.29 o
  10   2   8      42087.14      41807.40      2238.20 o
  12   2   8      36494.73      35864.33      1972.20 o
  14   2   8      27220.80      26807.00      1538.02 o
  16   2   8       5299.21       5683.12       646.73 o
  18   2   8         16.58        205.87       580.29 o
  20   2   8       6385.42       6695.45       787.92 o
 -23   3   8       9616.22       9537.01       940.46 o
 -21   3   8      10302.89      10403.09       902.64 o
 -19   3   8       9064.78       9613.91       806.83 o
 -17   3   8       8363.79       8309.11       714.80 o
 -15   3   8       1067.58        917.77       457.75 o
 -13   3   8        129.43        440.35       463.68 o
 -11   3   8       8062.68       8336.60       643.70 o
  -9   3   8      34199.23      37093.49      1974.72 o
  -7   3   8      85320.26      85647.90      4372.53 o
  -5   3   8     101355.09      95486.47      4851.33 o
  -3   3   8      83915.86      83581.90      4250.62 o
  -1   3   8      28005.79      27200.08      1443.98 o
   1   3   8      10600.34      12256.79       729.55 o
   3   3   8      13335.79      13777.80       807.46 o
   5   3   8      46295.63      46889.69      2446.34 o
   7   3   8      43607.27      44208.86      2330.99 o
   9   3   8      42640.90      44225.25      2356.45 o
  11   3   8      25411.85      24960.87      1451.16 o
  13   3   8      16122.17      16569.06      1055.19 o
  15   3   8      13213.53      12963.53       931.64 o
  17   3   8       1041.06        353.75       553.18 o
  19   3   8       2212.19       2327.21       627.82 o
  21   3   8       5710.76       6501.30       824.48 o
 -22   4   8      14284.97      13143.80      1106.87 o
 -20   4   8       7221.98       7085.00       776.58 o
 -18   4   8       2616.18       3750.51       595.04 o
 -16   4   8       1357.89       1303.54       497.97 o
 -14   4   8       2411.72       1420.78       468.97 o
 -12   4   8       1339.69       1952.03       469.48 o
 -10   4   8       3652.72       3339.02       484.73 o
  -8   4   8      40705.12      39930.51      2126.89 o
  -6   4   8     184721.97     181288.80      9158.81 o
  -4   4   8     102785.75     101160.38      5150.62 o
  -2   4   8      45591.61      46616.75      2428.44 o
   0   4   8       6182.24       6204.79       411.48 o
   2   4   8       3040.98       3960.29       424.72 o
   4   4   8      10427.14      11099.24       725.64 o
   6   4   8      20406.90      20139.67      1166.88 o
   8   4   8      22816.15      23710.53      1356.23 o
  10   4   8      28870.62      30859.95      1737.21 o
  12   4   8      49429.30      51532.63      2757.10 o
  14   4   8       9273.60      10210.21       813.14 o
  16   4   8        310.31       1108.13       529.48 o
  18   4   8        744.64        909.45       584.20 o
  20   4   8        280.33        311.39       654.79 o
 -21   5   8       5402.58       5408.30       789.18 o
 -19   5   8       5209.19       4897.72       721.11 o
 -17   5   8       6627.60       6191.18       699.67 o
 -15   5   8       3582.13       3732.86       574.87 o
 -13   5   8        924.42       1323.71       479.06 o
 -11   5   8       4874.55       5991.99       574.87 o
  -9   5   8      20807.92      19783.02      1195.88 o
  -7   5   8      51241.31      52412.33      2759.87 o
  -5   5   8     102885.40      97724.66      5006.77 o
  -3   5   8      52985.48      52669.25      2759.74 o
  -1   5   8       9232.73      10337.79       696.90 o
   1   5   8      14030.25      12619.49       828.39 o
   3   5   8        108.71        300.92       408.96 o
   5   5   8      40431.41      39138.05      2111.00 o
   7   5   8      31014.26      31401.16      1755.99 o
   9   5   8      27827.80      28670.28      1618.71 o
  11   5   8      27535.87      30121.32      1714.52 o
  13   5   8      15741.90      16214.81      1105.61 o
  15   5   8       1112.11        739.39       593.53 o
  17   5   8          1.15       -584.07       584.07 o
  19   5   8        698.30         57.99       667.91 o
 -20   6   8       3552.91       3973.65       741.28 o
 -18   6   8       7714.94       8359.54       848.43 o
 -16   6   8       9421.41       8815.90       827.00 o
 -14   6   8        584.92        380.09       530.74 o
 -12   6   8       3689.45       3586.62       577.39 o
 -10   6   8       9509.89       9345.39       743.80 o
  -8   6   8      17087.36      16981.30      1056.45 o
  -6   6   8       8891.88       9310.21       724.89 o
  -4   6   8       5500.58       6033.34       597.94 o
  -2   6   8       7812.20       8146.86       657.19 o
   0   6   8      16061.61      15524.84       899.11 o
   2   6   8        572.01       1121.24       459.64 o
   4   6   8       6841.55       7253.04       675.47 o
   6   6   8      21665.54      21805.90      1285.89 o
   8   6   8      23076.21      22581.22      1345.14 o
  10   6   8       9883.90      10342.58       811.88 o
  12   6   8       5716.41       6109.23       693.37 o
  14   6   8       2527.47       2475.97       626.56 o
  16   6   8         62.68       -633.49       633.49 o
  18   6   8         24.57       1440.95       684.55 o
 -17   7   8       1879.82       2912.16       694.63 o
 -15   7   8       2671.15       2443.19       658.07 o
 -13   7   8         18.48        203.98       559.99 o
 -11   7   8       3397.26       3094.96       587.47 o
  -9   7   8       1879.29       2232.66       519.40 o
  -7   7   8        157.49        538.69       455.36 o
  -5   7   8       4417.77       3534.93       524.44 o
  -3   7   8        308.35        622.90       429.39 o
  -1   7   8        872.36       1221.59       484.10 o
   1   7   8        696.66       1942.70       494.18 o
   3   7   8        302.29        646.22       473.51 o
   5   7   8       7162.78       6605.94       660.59 o
   7   7   8       9126.49       9277.31       776.58 o
   9   7   8       2389.32       3237.41       583.69 o
  11   7   8       3736.78       3244.98       639.16 o
  13   7   8        602.68        704.47       608.40 o
  15   7   8         62.93        701.31       668.16 o
 -16   8   8         40.05       -139.18       644.96 o
 -14   8   8        320.19        417.79       610.55 o
 -12   8   8        265.78       1390.53       584.95 o
 -10   8   8        166.57       1177.47       552.18 o
  -8   8   8        260.79        835.20       518.26 o
  -6   8   8        677.07       1185.03       497.97 o
  -4   8   8        886.72       1752.34       524.44 o
  -2   8   8        174.28        957.86       528.22 o
   0   8   8        640.91        565.54       319.08 o
   2   8   8          0.54       -100.85       521.29 o
   4   8   8        839.24        962.40       527.84 o
   6   8   8        156.34        401.53       543.60 o
   8   8   8        773.50        799.27       593.40 o
  10   8   8        473.74       1480.03       612.69 o
  12   8   8        406.68       1310.72       654.29 o
  14   8   8        180.36       1095.27       675.97 o
  -5   9   8          1.23        934.03       579.66 o
  -3   9   8        336.51         -4.92       564.53 o
  -1   9   8         22.75        311.39       573.73 o
   1   9   8        573.81       -283.90       597.31 o
   3   9   8        310.32        165.53       581.68 o
 -23   1   9        100.37         -5.42       625.04 o
 -21   1   9       2371.76       2569.26       634.12 o
 -19   1   9       3326.72       3282.80       577.39 o
 -17   1   9       3170.95       2818.87       519.40 o
 -15   1   9         54.30       -302.44       460.52 o
 -13   1   9        804.04        770.15       401.65 o
 -11   1   9       4687.30       4588.61       468.85 o
  -9   1   9      45870.16      46861.32      2442.31 o
  -7   1   9      15154.89      14819.75       854.99 o
  -5   1   9       4833.79       4297.39       380.09 o
  -3   1   9        112.06       -128.46       235.75 o
  -1   1   9        136.90       -416.65       416.65 o
   1   1   9      22061.51      21355.46      1142.17 o
   3   1   9        544.37        255.79       240.16 o
   5   1   9       7781.10       8678.87       575.12 o
   7   1   9        486.66        347.82       349.84 o
   9   1   9        883.60        964.54       428.38 o
  11   1   9      12148.11      11491.56       824.73 o
  13   1   9       1878.98        958.11       451.32 o
  15   1   9        611.71        556.71       470.74 o
  17   1   9        643.51        830.53       533.64 o
  19   1   9        687.30        438.72       594.03 o
  21   1   9       2608.22       3018.06       699.67 o
 -24   2   9        296.83        185.70       652.40 o
 -22   2   9       2373.11       2736.93       631.60 o
 -20   2   9       2659.19       2531.44       587.47 o
 -18   2   9       3573.35       3368.53       550.92 o
 -16   2   9       7090.69       6845.47       637.90 o
 -14   2   9       9795.38      10073.18       762.46 o
 -12   2   9       1415.52       1085.19       440.61 o
 -10   2   9       1038.80        638.78       379.59 o
  -8   2   9       2817.34       2790.88       365.60 o
  -6   2   9       2047.21       1828.11       314.16 o
  -4   2   9      29906.74      31631.61      1660.31 o
  -2   2   9      82762.22      83720.20      4249.23 o
   0   2   9      43063.45      44199.04      2245.64 o
   2   2   9      46433.49      46554.35      2405.62 o
   4   2   9      26539.57      26020.85      1399.60 o
   6   2   9       1035.42       1171.55       338.24 o
   8   2   9       4712.11       4811.24       500.61 o
  10   2   9        359.56        522.80       417.28 o
  12   2   9       7655.04       7058.27       673.70 o
  14   2   9       7889.79       7443.03       675.72 o
  16   2   9       1727.18       1845.63       549.65 o
  18   2   9       3895.83       5222.98       688.33 o
  20   2   9       4770.93       4495.57       747.58 o
 -23   3   9          8.96        119.01       645.09 o
 -21   3   9        889.15       1273.28       596.30 o
 -19   3   9       3126.01       2373.85       583.69 o
 -17   3   9       8696.88       8829.77       750.10 o
 -15   3   9      20507.97      19710.66      1203.95 o
 -13   3   9       4970.08       5788.90       605.63 o
 -11   3   9       4528.22       4673.45       521.79 o
  -9   3   9         12.00       -128.08       365.47 o
  -7   3   9        680.44        917.65       341.26 o
  -5   3   9      33027.18      32770.12      1738.09 o
  -3   3   9      42813.49      42124.71      2191.94 o
  -1   3   9      19172.55      18198.61      1011.69 o
   1   3   9      74829.48      74735.99      3820.60 o
   3   3   9      44694.09      45022.25      2347.76 o
   5   3   9        239.07        912.98       334.46 o
   7   3   9       3999.72       4214.44       486.49 o
   9   3   9       9452.19       8576.25       696.65 o
  11   3   9       1672.94       1901.10       518.64 o
  13   3   9       4847.96       4435.06       573.61 o
  15   3   9       5783.47       5481.42       671.94 o
  17   3   9       4319.63       4422.45       676.98 o
  19   3   9       4942.67       4941.85       728.67 o
 -22   4   9       2024.68       2734.41       713.54 o
 -20   4   9       1620.48       2498.66       611.43 o
 -18   4   9       3492.17       2522.61       587.47 o
 -16   4   9      16536.27      17205.70      1106.87 o
 -14   4   9      16276.18      17203.18      1079.14 o
 -12   4   9       2809.25       2898.17       508.05 o
 -10   4   9        190.79        168.68       431.53 o
  -8   4   9       2175.27       2670.87       438.59 o
  -6   4   9      20038.17      20215.69      1159.70 o
  -4   4   9      41508.53      40646.82      2148.32 o
  -2   4   9      36228.31      35272.94      1878.28 o
   0   4   9      27941.97      28154.04      1468.06 o
   2   4   9      30126.46      28763.83      1567.15 o
   4   4   9      16214.01      15510.85       948.15 o
   6   4   9        416.35        176.12       405.56 o
   8   4   9         30.26        -23.20       440.98 o
  10   4   9       2415.38       1951.53       482.84 o
  12   4   9      22844.10      23183.82      1381.70 o
  14   4   9      21244.89      21763.04      1343.88 o
  16   4   9       8279.57       8386.01       808.09 o
  18   4   9       2734.85       2689.02       661.85 o
  20   4   9        748.29       1544.33       685.81 o
 -21   5   9       4465.19       3705.13       766.49 o
 -19   5   9       9030.73       8518.38       833.31 o
 -17   5   9       8368.60       7785.93       751.36 o
 -15   5   9      17005.16      17625.50      1143.43 o
 -13   5   9      22969.76      24691.59      1434.65 o
 -11   5   9      14789.99      14596.10       942.99 o
  -9   5   9       2192.07       2225.97       496.33 o
  -7   5   9      13956.04      13282.10       888.65 o
  -5   5   9      67805.66      70260.48      3644.36 o
  -3   5   9      71756.54      72513.80      3748.11 o
  -1   5   9      30668.13      29823.55      1627.78 o
   1   5   9      11151.78      10480.75       739.51 o
   3   5   9      18388.30      19679.65      1150.24 o
   5   5   9      15497.90      15299.30       984.84 o
   7   5   9       1576.36       1258.91       505.28 o
   9   5   9       3812.03       4674.58       544.61 o
  11   5   9      24879.24      26864.99      1569.54 o
  13   5   9      32215.44      32824.21      1889.75 o
  15   5   9      16954.14      16782.11      1167.39 o
  17   5   9       4150.95       4611.55       716.06 o
  19   5   9       1411.35       1122.25       696.52 o
 -20   6   9       3696.31       4174.10       747.58 o
 -18   6   9      10816.89      11073.77       960.63 o
 -16   6   9      16145.48      16677.48      1142.17 o
 -14   6   9      25722.66      23925.10      1463.64 o
 -12   6   9      26726.47      25827.46      1530.46 o
 -10   6   9       9072.28       8280.12       713.54 o
  -8   6   9        413.21        821.33       428.63 o
  -6   6   9       4180.29       3758.45       545.37 o
  -4   6   9      23205.50      23314.68      1368.46 o
  -2   6   9      48228.87      49015.82      2610.23 o
   0   6   9      46720.46      46162.15      2395.66 o
   2   6   9      37387.71      36705.20      2023.01 o
   4   6   9      12021.07      12553.81       849.70 o
   6   6   9      12576.09      12850.07       873.65 o
   8   6   9       1001.51        375.30       475.53 o
  10   6   9      11643.55      12233.60       897.60 o
  12   6   9      15121.57      17648.20      1167.39 o
  14   6   9      19392.59      19924.98      1323.71 o
  16   6   9      13181.83      12103.87      1039.30 o
 -17   7   9      17500.37      16814.89      1250.59 o
 -15   7   9      17210.96      17740.22      1230.42 o
 -13   7   9       9983.36       9844.62       868.61 o
 -11   7   9       9906.55       8962.14       803.05 o
  -9   7   9         25.99       -476.16       476.16 o
  -7   7   9       8737.98       8292.72       707.24 o
  -5   7   9      10703.95      10659.01       799.27 o
  -3   7   9      21096.01      20786.02      1251.85 o
  -1   7   9      83636.12      88315.36      4571.21 o
   1   7   9      85751.07      74910.60      3943.39 o
   3   7   9      33962.71      29901.96      1722.08 o
   5   7   9       7285.94       7798.54       700.94 o
   7   7   9        270.51       -484.10       484.10 o
   9   7   9       5065.29       5135.99       651.77 o
  11   7   9       8869.03       9577.35       842.13 o
  13   7   9      10679.48      10055.15       919.03 o
  15   7   9      15080.83      14220.42      1164.86 o
 -16   8   9       8412.98       7901.91       919.03 o
 -14   8   9       8480.34       7951.08       859.78 o
 -12   8   9       7434.98       7883.00       796.75 o
 -10   8   9        738.67        470.23       559.87 o
  -8   8   9        416.74        748.84       537.80 o
  -6   8   9       2857.80       2314.60       552.18 o
  -4   8   9      13447.40      15517.66      1061.49 o
  -2   8   9      38831.89      39957.11      2221.31 o
   0   8   9      56113.70      57202.77      2972.17 o
   2   8   9      27285.22      26421.24      1592.23 o
   4   8   9      10614.39      10288.37       861.04 o
   6   8   9        200.74       -548.39       548.39 o
   8   8   9       2420.00       2463.36       625.29 o
  10   8   9       7464.52       7533.80       844.65 o
  12   8   9       8180.73       8625.54       903.90 o
  -5   9   9      10815.03      11149.41       942.99 o
  -3   9   9      18662.55      19821.60      1317.41 o
  -1   9   9      21227.89      22843.44      1444.73 o
   1   9   9      16415.94      15424.36      1145.95 o
   3   9   9       4684.83       4442.62       697.15 o
 -24   0  10       5533.27       4314.03       770.27 o
 -22   0  10       4723.79       5344.00       709.76 o
 -20   0  10       1402.81       1623.75       548.39 o
 -18   0  10        184.08         -1.13       488.13 o
 -16   0  10       1321.47       1530.46       428.63 o
 -14   0  10       2931.57       3225.69       478.80 o
 -12   0  10      57771.24      54030.66      2826.94 o
 -10   0  10     187139.95     183555.59      9269.24 o
  -8   0  10     204379.03     201956.44     10175.04 o
  -6   0  10      13134.62      11621.92       690.72 o
  -4   0  10      11238.26      10800.08       640.42 o
  -2   0  10       1165.76        893.19       248.48 o
   0   0  10     142791.41     145650.75      7310.28 o
   2   0  10      79430.20      76271.38      3876.70 o
   4   0  10      81721.29      78928.24      4017.02 o
   6   0  10     152404.27     151624.59      7664.65 o
   8   0  10     117921.78     114041.21      5807.55 o
  10   0  10      39698.92      39800.16      2143.02 o
  12   0  10        226.57        261.84       456.24 o
  14   0  10       1550.80       1313.62       458.89 o
  16   0  10      27401.96      25841.33      1532.98 o
  18   0  10      27264.92      27132.26      1623.75 o
  20   0  10      13300.52      12222.25      1023.67 o
 -23   1  10       5029.54       5477.64       758.93 o
 -21   1  10       4067.08       3493.33       647.99 o
 -19   1  10          8.36       -513.98       513.98 o
 -17   1  10      14031.22      13706.06       936.68 o
 -15   1  10      19651.64      21247.30      1266.35 o
 -13   1  10      41345.82      39295.63      2109.74 o
 -11   1  10     105309.63     102540.20      5235.46 o
  -9   1  10     164285.28     158384.22      8007.05 o
  -7   1  10      82746.64      81966.22      4176.49 o
  -5   1  10      23072.38      22515.54      1211.38 o
  -3   1  10       6745.23       7377.72       480.44 o
  -1   1  10      95086.29      96393.14      4878.18 o
   1   1  10     168208.39     171041.52      8612.94 o
   3   1  10      81152.51      79134.99      4029.75 o
   5   1  10      94401.07      94440.10      4804.18 o
   7   1  10     152834.09     151355.56      7664.91 o
   9   1  10      72375.70      73287.98      3790.85 o
  11   1  10        778.02        578.40       458.13 o
  13   1  10        668.71       1064.01       429.89 o
  15   1  10       3389.42       3647.13       547.13 o
  17   1  10      23699.97      24004.52      1478.77 o
  19   1  10      26507.69      26051.86      1609.88 o
  21   1  10      12898.75      11368.77      1014.84 o
 -22   2  10       4955.84       4238.39       680.76 o
 -20   2  10       3567.86       3811.02       617.73 o
 -18   2  10        160.78       -487.00       487.00 o
 -16   2  10      26739.85      25396.31      1467.43 o
 -14   2  10      59773.12      57398.93      3027.13 o
 -12   2  10      94793.30      93788.71      4812.25 o
 -10   2  10      87500.36      85925.24      4402.03 o
  -8   2  10      50185.00      49383.56      2572.41 o
  -6   2  10      11478.77      11166.94       684.92 o
  -4   2  10      20002.55      20068.82      1097.17 o
  -2   2  10        222.03       -349.33       349.33 o
   0   2  10      56214.52      54927.38      2784.33 o
   2   2  10     208546.48     205419.64     10341.95 o
   4   2  10     164571.78     168215.33      8491.28 o
   6   2  10      74758.45      72928.95      3748.87 o
   8   2  10      27096.30      26998.88      1503.48 o
  10   2  10       2061.19       1758.14       472.00 o
  12   2  10       1429.50       1009.80       452.58 o
  14   2  10       7117.92       7959.91       708.50 o
  16   2  10      13095.75      13476.62       982.07 o
  18   2  10      29354.57      27620.14      1684.26 o
  20   2  10      17560.33      19725.79      1346.40 o
 -23   3  10       5580.90       5782.72       779.10 o
 -21   3  10       3409.59       3079.83       644.21 o
 -19   3  10         62.27         94.42       512.21 o
 -17   3  10       2664.52       3292.88       548.39 o
 -15   3  10      37068.43      37468.54      2053.64 o
 -13   3  10      57638.33      57381.28      3029.28 o
 -11   3  10      39951.91      39786.92      2135.08 o
  -9   3  10      40377.85      39372.29      2103.06 o
  -7   3  10      33240.62      32792.94      1759.40 o
  -5   3  10       9694.99       9815.37       643.57 o
  -3   3  10       5168.05       5259.66       438.59 o
  -1   3  10      15954.63      15492.44       894.20 o
   1   3  10     102661.80      81527.26      4170.57 o
   3   3  10     111108.43     108462.46      5515.96 o
   5   3  10     134141.00     129858.41      6594.22 o
   7   3  10      44215.48      45912.54      2426.30 o
   9   3  10       6234.63       6219.04       608.28 o
  11   3  10       2164.28       2798.70       486.62 o
  13   3  10       8990.31       8530.99       737.50 o
  15   3  10      16163.61      16050.92      1113.18 o
  17   3  10      11719.49      11648.64       954.33 o
  19   3  10       9493.20       9427.33       901.38 o
 -22   4  10       3366.03       2555.39       736.23 o
 -20   4  10        173.46         50.43       581.93 o
 -18   4  10        838.84        746.57       536.17 o
 -16   4  10       6992.02       6294.55       666.90 o
 -14   4  10      18190.63      18930.30      1161.08 o
 -12   4  10      26463.54      28010.95      1569.54 o
 -10   4  10      44064.65      43417.03      2327.71 o
  -8   4  10      36640.44      35851.09      1937.41 o
  -6   4  10      28826.44      28191.48      1553.78 o
  -4   4  10       1124.82       1128.93       381.35 o
  -2   4  10      12922.69      14007.24       859.91 o
   0   4  10      13436.75      12898.35       731.57 o
   2   4  10      44504.96      42797.04      2265.56 o
   4   4  10     114325.08     112796.67      5755.36 o
   6   4  10      69325.07      68650.34      3568.34 o
   8   4  10      39517.02      39844.79      2163.32 o
  10   4  10      13571.62      13395.94       910.21 o
  12   4  10        216.35        354.88       510.20 o
  14   4  10       6821.47       7344.70       748.84 o
  16   4  10       6861.03       7135.42       771.53 o
  18   4  10       2187.15       3089.92       653.03 o
 -21   5  10        916.84        882.98       686.31 o
 -19   5  10        104.22        278.36       585.33 o
 -17   5  10        403.23        659.59       539.06 o
 -15   5  10       1489.88       1367.83       523.18 o
 -13   5  10      16658.13      15353.77      1021.15 o
 -11   5  10      17441.17      15965.19      1016.10 o
  -9   5  10      15868.80      16245.70      1036.91 o
  -7   5  10      12105.87      11686.34       827.26 o
  -5   5  10       7714.56       8157.83       664.12 o
  -3   5  10          3.47       -416.91       425.60 o
  -1   5  10       1370.39        918.65       417.03 o
   1   5  10      14876.85      14134.95       915.50 o
   3   5  10      22615.55      22063.71      1295.34 o
   5   5  10      27830.86      25916.97      1493.02 o
   7   5  10      16427.14      17053.16      1047.62 o
   9   5  10       6811.38       7212.32       658.07 o
  11   5  10       3378.14       2865.52       568.56 o
  13   5  10        227.22        665.89       562.89 o
  15   5  10       6462.52       6036.11       761.45 o
  17   5  10       2521.43       2656.24       670.68 o
 -20   6  10        544.40       -264.87       684.55 o
 -18   6  10        672.12        934.66       622.90 o
 -16   6  10        382.38        370.39       579.15 o
 -14   6  10       3577.10       2288.13       597.56 o
 -12   6  10      11008.34       9272.27       782.88 o
 -10   6  10       4870.26       3914.40       553.44 o
  -8   6  10      17202.24      15774.83      1011.06 o
  -6   6  10      20340.77      21207.08      1245.55 o
  -4   6  10       4989.61       5467.55       598.06 o
  -2   6  10        843.36        916.26       481.96 o
   0   6  10       2169.94       1872.10       364.97 o
   2   6  10      13920.86      13670.01       942.73 o
   4   6  10      22832.83      23004.81      1338.84 o
   6   6  10       5261.20       5255.76       582.43 o
   8   6  10       2538.30       1824.20       521.92 o
  10   6  10       3250.41       4457.75       606.38 o
  12   6  10       2364.44       1584.67       606.38 o
  14   6  10        651.97       -122.66       634.50 o
  16   6  10       2824.42       3816.82       740.14 o
 -17   7  10        151.92        243.18       667.53 o
 -15   7  10        336.14       -574.24       620.76 o
 -13   7  10       6988.18       7637.17       775.32 o
 -11   7  10       5646.74       5157.42       675.72 o
  -9   7  10       2715.63       2339.81       530.74 o
  -7   7  10       2682.78       2799.96       532.01 o
  -5   7  10        769.50       1235.46       472.75 o
  -3   7  10       1211.05       1464.90       487.88 o
  -1   7  10       4077.23       3620.66       558.48 o
   1   7  10       4688.49       4058.11       586.21 o
   3   7  10       8343.29       8172.96       724.89 o
   5   7  10       6368.41       7236.28       675.72 o
   7   7  10        164.64       -426.74       485.74 o
   9   7  10        895.18       1015.47       556.97 o
  11   7  10       1533.24       1395.57       629.08 o
  13   7  10         63.58        608.78       622.27 o
  15   7  10       1771.56       2087.68       765.23 o
 -16   8  10         81.47       -691.48       691.48 o
 -14   8  10        141.33       -654.16       654.16 o
 -12   8  10        284.59        856.00       593.27 o
 -10   8  10        596.35       1369.09       568.56 o
  -8   8  10       2908.39       3603.01       616.47 o
  -6   8  10         19.39        291.34       520.53 o
  -4   8  10       2226.98       1583.41       572.35 o
  -2   8  10       4360.91       5115.82       665.64 o
   0   8  10       1295.46       1330.14       407.45 o
   2   8  10         53.17       -548.77       548.77 o
   4   8  10         52.63       -543.10       543.10 o
   6   8  10        551.72        573.86       546.75 o
   8   8  10        336.18        440.23       614.83 o
  10   8  10          3.26        482.84       653.79 o
  12   8  10       1252.24        910.59       707.87 o
  -5   9  10        235.63       -573.10       595.29 o
  -3   9  10          1.58        664.38       594.53 o
  -1   9  10        110.86       -600.33       600.33 o
   1   9  10        237.52        227.30       606.26 o
   3   9  10         61.85        396.36       579.15 o
 -23   1  11        205.40       1015.47       606.76 o
 -21   1  11        584.83        585.33       577.26 o
 -19   1  11        118.59       1018.63       504.27 o
 -17   1  11        631.41         80.68       455.73 o
 -15   1  11        784.92        504.65       405.18 o
 -13   1  11       1559.56       1776.67       453.46 o
 -11   1  11        601.20        975.51       386.40 o
  -9   1  11      10275.22      11257.83       737.37 o
  -7   1  11       6246.19       6358.34       489.77 o
  -5   1  11       1213.36       1169.53       281.26 o
  -3   1  11        163.72        144.10       257.93 o
  -1   1  11      10107.86       8882.09       610.17 o
   1   1  11       1699.85       1661.57       300.80 o
   3   1  11      46283.00      46849.60      2425.92 o
   5   1  11       2724.24       2803.87       367.23 o
   7   1  11        882.93        698.92       392.70 o
   9   1  11       9937.69       9665.60       720.48 o
  11   1  11        968.69       1418.39       474.77 o
  13   1  11        223.51        276.97       446.28 o
  15   1  11       1184.29       1388.00       509.31 o
  17   1  11        830.53       1031.86       584.58 o
  19   1  11        515.72        983.58       631.98 o
 -22   2  11       1265.49        458.89       600.59 o
 -20   2  11       1265.13        870.75       559.61 o
 -18   2  11       1400.82       1841.85       530.74 o
 -16   2  11       4790.48       4336.72       567.30 o
 -14   2  11        275.73          3.78       491.29 o
 -12   2  11      12709.05      12726.01       855.49 o
 -10   2  11       3982.82       4042.86       479.69 o
  -8   2  11       2996.99       2911.66       405.18 o
  -6   2  11      11265.16      11405.08       708.63 o
  -4   2  11       4822.58       4599.20       400.52 o
  -2   2  11       1868.09       4417.91       393.84 o
   0   2  11      17770.01      17205.95       922.94 o
   2   2  11      29680.70      28833.04      1552.27 o
   4   2  11        755.52       1359.51       330.80 o
   6   2  11       4962.89       5180.49       495.32 o
   8   2  11      11183.36      10018.46       727.91 o
  10   2  11       7730.70       8054.46       671.81 o
  12   2  11      12324.56      12725.26       873.65 o
  14   2  11       2093.59       2910.90       539.57 o
  16   2  11        200.41       -354.75       570.08 o
  18   2  11          1.59       -628.19       628.19 o
  20   2  11         19.48         57.23       659.84 o
 -23   3  11       1910.20       1267.61       695.39 o
 -21   3  11       3949.76       4465.31       684.55 o
 -19   3  11       7613.00       7488.41       747.58 o
 -17   3  11       6986.49       8204.48       723.63 o
 -15   3  11         75.24       -451.95       451.95 o
 -13   3  11       5395.10       6115.16       620.00 o
 -11   3  11       8106.51       7541.49       642.19 o
  -9   3  11       6567.57       6105.70       555.83 o
  -7   3  11      28781.10      30405.98      1646.57 o
  -5   3  11      26124.44      24210.27      1332.79 o
  -3   3  11      17369.77      17834.15      1015.60 o
  -1   3  11        327.84        340.26       319.33 o
   1   3  11       5925.33       3957.39       461.79 o
   3   3  11       6296.01       6023.51       520.79 o
   5   3  11      34738.71      34591.30      1866.81 o
   7   3  11      31548.87      32233.96      1760.53 o
   9   3  11       8846.39       8794.09       704.09 o
  11   3  11      20444.47      20046.00      1215.29 o
  13   3  11      13234.44      12939.57       935.42 o
  15   3  11       1595.47       2342.34       596.30 o
  17   3  11         56.17        -61.27       599.58 o
  19   3  11        891.65        624.03       661.35 o
 -22   4  11       7344.84       8175.48       883.73 o
 -20   4  11       6174.42       5853.32       737.50 o
 -18   4  11       4984.93       3609.31       621.51 o
 -16   4  11       3239.64       3359.70       559.74 o
 -14   4  11         16.39        120.52       457.50 o
 -12   4  11       7444.72       7972.51       661.85 o
 -10   4  11      23399.42      22767.55      1333.92 o
  -8   4  11      29979.60      28755.63      1604.46 o
  -6   4  11      55657.12      56952.91      2971.66 o
  -4   4  11      73203.17      70517.77      3641.33 o
  -2   4  11      30868.07      29751.18      1615.18 o
   0   4  11       3248.93       3706.89       337.99 o
   2   4  11       4585.94       3435.47       495.45 o
   4   4  11      24727.46      24470.09      1395.06 o
   6   4  11      45653.03      45789.00      2436.76 o
   8   4  11      22449.75      22173.14      1338.96 o
  10   4  11      20682.52      20697.77      1246.81 o
  12   4  11      17156.74      17213.26      1133.35 o
  14   4  11      11079.63      11243.96       937.94 o
  16   4  11       1616.04        566.93       621.39 o
  18   4  11         69.59       -198.30       635.88 o
 -21   5  11       7732.70       7102.65       872.39 o
 -19   5  11       1928.04       2440.67       615.21 o
 -17   5  11        298.68        975.01       529.61 o
 -15   5  11        568.40        137.67       510.57 o
 -13   5  11         23.68       -481.83       481.83 o
 -11   5  11       3112.43       3266.41       506.79 o
  -9   5  11      26332.69      26592.69      1506.51 o
  -7   5  11      74997.32      73215.24      3810.52 o
  -5   5  11     103062.23     101090.79      5190.33 o
  -3   5  11      22599.68      22328.20      1302.53 o
  -1   5  11      10393.48      10632.41       739.01 o
   1   5  11        443.23       -211.54       422.83 o
   3   5  11        674.08       1021.90       463.93 o
   5   5  11      14156.01      13236.71       907.06 o
   7   5  11      25897.96      25920.75      1485.08 o
   9   5  11      31361.01      32343.89      1820.42 o
  11   5  11      21746.02      23178.78      1395.57 o
  13   5  11       9145.44       9118.47       844.65 o
  15   5  11       1565.87       1975.48       618.99 o
  17   5  11         29.74        573.61       659.46 o
 -18   6  11       4317.85       3531.15       712.28 o
 -16   6  11       1032.04       1767.47       576.13 o
 -14   6  11       1442.94        843.39       541.96 o
 -12   6  11        136.30        548.77       507.42 o
 -10   6  11      13581.06      13105.98       912.73 o
  -8   6  11      28423.04      28602.21      1618.71 o
  -6   6  11      24958.91      25449.25      1461.12 o
  -4   6  11      47235.38      47924.58      2551.61 o
  -2   6  11      36033.13      36534.38      1988.09 o
   0   6  11       2767.79       3248.26       358.28 o
   2   6  11       1198.30        636.64       447.92 o
   4   6  11       2023.61       2388.98       485.36 o
   6   6  11      14063.32      15245.35       994.67 o
   8   6  11      23019.84      23113.22      1385.48 o
  10   6  11      19546.67      19756.04      1263.20 o
  12   6  11      11285.17      10672.88       902.64 o
  14   6  11       4512.61       4127.45       731.19 o
  16   6  11       1915.16       2588.17       722.37 o
 -17   7  11       3808.40       5593.62       780.36 o
 -15   7  11        495.68        630.46       600.71 o
 -13   7  11        545.75        803.30       576.89 o
 -11   7  11      10182.53       9790.41       845.91 o
  -9   7  11      16872.91      16388.78      1090.48 o
  -7   7  11      15701.71      17264.95      1105.61 o
  -5   7  11      16872.13      18845.84      1158.56 o
  -3   7  11      31516.00      29840.19      1701.91 o
  -1   7  11      21915.60      22593.82      1348.92 o
   1   7  11        134.94       1050.14       474.01 o
   3   7  11       7078.79       6347.50       658.07 o
   5   7  11       6743.59       6058.81       658.07 o
   7   7  11      20216.34      21693.71      1335.06 o
   9   7  11      18811.04      19524.08      1274.54 o
  11   7  11       8928.96       9008.79       868.61 o
  13   7  11       8286.16       6894.63       863.56 o
 -14   8  11          1.24       -258.31       637.02 o
 -12   8  11       2589.93       2078.85       645.47 o
 -10   8  11      13127.64      13637.99      1028.71 o
  -8   8  11      21770.30      21086.06      1348.92 o
  -6   8  11      16925.63      18970.64      1219.07 o
  -4   8  11      22781.11      24010.82      1469.95 o
  -2   8  11      20714.11      20378.82      1312.36 o
   0   8  11       3948.82       4014.87       463.93 o
   2   8  11          4.51       -528.35       528.35 o
   4   8  11       3261.35       2854.17       615.21 o
   6   8  11      11799.71      10143.39       900.12 o
   8   8  11      25066.18      25876.63      1613.66 o
  10   8  11      28233.45      29666.21      1822.94 o
  12   8  11      11958.18      12200.82      1095.53 o
  -5   9  11      14202.86      15174.75      1115.70 o
  -3   9  11      10210.80      11623.43       951.81 o
  -1   9  11       5893.39       6681.58       769.01 o
   1   9  11        591.92        582.56       595.42 o
   3   9  11       1625.65       1565.76       616.47 o
 -24   0  12        125.35       -642.31       667.15 o
 -22   0  12       2090.08       1400.61       634.12 o
 -20   0  12      23911.36      22654.34      1414.48 o
 -18   0  12      35726.39      35832.18      2000.69 o
 -16   0  12      32539.91      31716.07      1767.47 o
 -14   0  12       7708.79       7086.76       633.99 o
 -12   0  12      63509.32      62980.20      3281.54 o
 -10   0  12      12381.61      11927.88       770.78 o
  -8   0  12       2074.36       2151.34       372.40 o
  -6   0  12      19324.50      19009.73      1060.98 o
  -4   0  12      43011.30      41828.33      2174.29 o
  -2   0  12     162388.38     164317.19      8284.40 o
   0   0  12     124951.92     120989.29      6085.03 o
   2   0  12      70112.80      69979.84      3580.44 o
   4   0  12      27506.27      27159.49      1463.77 o
   6   0  12      16195.49      16726.64       987.49 o
   8   0  12       7229.70       6194.33       585.21 o
  10   0  12      61944.12      62425.75      3273.85 o
  12   0  12      20855.63      20780.97      1239.24 o
  14   0  12      21193.82      22508.10      1342.62 o
  16   0  12      18945.50      18365.52      1202.68 o
  18   0  12      11994.66      10907.36       929.12 o
  20   0  12       2582.09       3243.72       694.63 o
 -23   1  12        582.43        358.41       640.42 o
 -21   1  12       8075.88       9569.79       833.31 o
 -19   1  12      19040.89      18241.97      1190.08 o
 -17   1  12      20949.97      20214.93      1235.46 o
 -15   1  12      34296.46      32691.84      1802.77 o
 -13   1  12      36504.21      35008.71      1912.07 o
 -11   1  12      16298.91      16978.91      1023.04 o
  -9   1  12        679.32        834.69       360.05 o
  -7   1  12      22953.86      22790.24      1254.88 o
  -5   1  12      34952.48      34872.55      1835.29 o
  -3   1  12     101028.28      98307.48      4989.50 o
  -1   1  12     160137.31     156686.45      7905.95 o
   1   1  12     137885.17     133578.78      6754.07 o
   3   1  12      57075.72      54912.88      2837.53 o
   5   1  12      15044.08      13449.52       823.22 o
   7   1  12       5999.51       5534.37       536.17 o
   9   1  12      35398.54      35150.53      1924.93 o
  11   1  12      28851.04      30483.13      1694.35 o
  13   1  12      27546.02      28200.05      1612.40 o
  15   1  12      27351.00      26779.27      1578.37 o
  17   1  12      20206.93      17441.45      1208.99 o
  19   1  12       7035.41       6399.19       796.75 o
 -22   2  12        151.68       -596.55       596.55 o
 -20   2  12       6583.84       6154.62       717.32 o
 -18   2  12      38984.41      39625.55      2188.53 o
 -16   2  12      51634.48      52285.25      2787.35 o
 -14   2  12      41531.46      42643.61      2288.13 o
 -12   2  12      19506.11      19549.17      1171.80 o
 -10   2  12       7472.04       7105.17       592.52 o
  -8   2  12        116.83         30.63       351.85 o
  -6   2  12      29408.02      30069.63      1609.76 o
  -4   2  12     113675.28     110190.35      5592.86 o
  -2   2  12     219992.41     216884.72     10926.65 o
   0   2  12     211545.17     208559.36     10468.27 o
   2   2  12     130443.06     129887.02      6581.73 o
   4   2  12      40951.07      41676.67      2199.37 o
   6   2  12       1064.14       1155.41       377.45 o
   8   2  12       2581.76       2889.85       463.42 o
  10   2  12      12548.79      12247.97       870.50 o
  12   2  12      41448.85      43287.81      2339.81 o
  14   2  12      50298.11      52195.75      2810.05 o
  16   2  12      38564.23      38809.89      2193.58 o
  18   2  12      12804.45      13286.26      1037.54 o
  20   2  12       1209.66       1231.93       694.25 o
 -23   3  12        746.75       3070.50       706.48 o
 -21   3  12       1778.40       2663.81       634.12 o
 -19   3  12       8881.22       9245.79       816.92 o
 -17   3  12      27485.95      28000.87      1625.01 o
 -15   3  12      36567.95      36785.25      2023.38 o
 -13   3  12      41331.87      41679.20      2241.48 o
 -11   3  12      20752.90      20928.35      1239.87 o
  -9   3  12        181.80        131.74       382.11 o
  -7   3  12      22655.36      21615.67      1228.65 o
  -5   3  12      51783.36      51281.88      2673.77 o
  -3   3  12      74957.35      71834.05      3693.91 o
  -1   3  12      92280.01      92404.87      4716.44 o
   1   3  12     110100.27     108451.00      5522.64 o
   3   3  12      30242.29      28237.12      1551.26 o
   5   3  12      22551.48      22924.00      1308.08 o
   7   3  12       2446.82       2294.93       469.35 o
   9   3  12       3228.57       3529.26       537.43 o
  11   3  12      36822.10      37921.12      2080.11 o
  13   3  12      31264.87      32708.23      1862.02 o
  15   3  12      35215.12      37672.77      2122.98 o
  17   3  12      15384.87      15448.32      1142.17 o
  19   3  12       3137.85       3548.80       765.23 o
 -22   4  12       1697.43       1202.05       677.36 o
 -20   4  12       2617.15       2482.27       649.25 o
 -18   4  12       2519.19       1713.26       577.39 o
 -16   4  12      17198.60      15541.61      1053.92 o
 -14   4  12      31056.72      31095.82      1759.90 o
 -12   4  12      25493.65      24570.56      1417.00 o
 -10   4  12       7200.78       6941.53       655.05 o
  -8   4  12        177.13       -443.51       443.51 o
  -6   4  12      40072.83      39581.05      2119.83 o
  -4   4  12      63732.51      63265.48      3289.61 o
  -2   4  12      36501.42      35926.98      1927.82 o
   0   4  12      14479.86      14087.04       800.53 o
   2   4  12      28938.63      28697.64      1591.35 o
   4   4  12      39700.38      41043.56      2202.90 o
   6   4  12       1170.82       1389.64       481.70 o
   8   4  12       3349.38       3379.87       505.53 o
  10   4  12      17025.97      16523.67      1064.01 o
  12   4  12      39110.90      41200.14      2276.78 o
  14   4  12      31683.66      32380.45      1884.71 o
  16   4  12       5989.33       5328.88       770.27 o
  18   4  12       2262.71       2517.57       679.50 o
 -21   5  12        930.00        123.17       681.90 o
 -19   5  12       2660.28       2007.00       626.56 o
 -17   5  12       4213.42       4006.43       621.51 o
 -15   5  12      12246.37      12590.37       925.34 o
 -13   5  12      10439.14       9566.01       792.96 o
 -11   5  12        189.39        517.26       451.20 o
  -9   5  12       1585.39       1377.92       438.72 o
  -7   5  12        146.98       -481.83       481.83 o
  -5   5  12      12704.32      13593.49       906.17 o
  -3   5  12      39421.36      38886.29      2099.66 o
  -1   5  12      11193.46      10577.07       775.06 o
   1   5  12      12625.23      12604.11       866.59 o
   3   5  12      10374.16       9984.05       766.24 o
   5   5  12        899.02        543.60       439.98 o
   7   5  12       1206.37        581.55       470.74 o
   9   5  12       1200.77        726.53       496.96 o
  11   5  12       6412.47       5654.13       688.33 o
  13   5  12       9756.32      10656.49       915.25 o
  15   5  12       5143.77       5380.56       765.23 o
  17   5  12       1371.60        260.58       694.88 o
 -18   6  12       3467.64       2681.46       676.98 o
 -16   6  12       7446.68       6440.79       745.06 o
 -14   6  12       2446.38       2264.17       592.52 o
 -12   6  12        158.79       -234.99       515.62 o
 -10   6  12        149.06        815.03       475.15 o
  -8   6  12         78.05       -201.08       458.89 o
  -6   6  12        800.65        462.42       440.86 o
  -4   6  12       3624.71       4408.58       525.70 o
  -2   6  12      14416.78      14081.75       926.60 o
   0   6  12      22559.48      22936.10      1246.56 o
   2   6  12      15205.16      14236.81       946.77 o
   4   6  12       1269.49       1863.28       474.01 o
   6   6  12        940.50        213.05       488.76 o
   8   6  12       1809.10       1577.10       525.70 o
  10   6  12        401.16       -255.29       513.73 o
  12   6  12       1158.30       1322.45       607.65 o
  14   6  12       3350.99       3539.98       702.20 o
  16   6  12       3438.20       3850.10       809.35 o
 -17   7  12       1928.22        755.14       698.41 o
 -15   7  12       2472.53       2501.18       697.15 o
 -13   7  12        321.64        974.38       564.91 o
 -11   7  12         89.15       -506.92       548.02 o
  -9   7  12         73.63        185.32       508.93 o
  -7   7  12       1600.03       1307.32       504.27 o
  -5   7  12        597.94        389.55       478.93 o
  -3   7  12      11252.43      10609.84       824.48 o
  -1   7  12      11007.42      10502.69       825.74 o
   1   7  12      10062.29       8785.65       784.14 o
   3   7  12       2561.89       3052.10       553.44 o
   5   7  12         40.74        605.38       476.91 o
   7   7  12        588.59        648.37       529.86 o
   9   7  12        440.67        208.26       555.33 o
  11   7  12       1839.59       1632.57       656.81 o
  13   7  12       2708.19       4530.87       746.32 o
 -14   8  12       1534.65        567.05       697.28 o
 -12   8  12       4403.28       5043.96       756.41 o
 -10   8  12       1652.26       1473.73       642.94 o
  -8   8  12        232.80        633.87       567.18 o
  -6   8  12       1619.02       1464.90       583.69 o
  -4   8  12       1303.48       1648.96       574.87 o
  -2   8  12        437.43        399.76       574.62 o
   0   8  12       1152.32        972.74       414.13 o
   2   8  12       4597.22       4808.22       676.98 o
   4   8  12       1256.89       2129.28       596.30 o
   6   8  12        295.11        105.90       586.84 o
   8   8  12        284.82         -3.53       637.90 o
  10   8  12       2729.94       3227.33       732.45 o
  -5   9  12        138.02        634.88       604.87 o
  -3   9  12         36.43        402.16       608.78 o
  -1   9  12         28.49       1293.45       606.38 o
   1   9  12        470.86        469.85       614.96 o
   3   9  12        552.75       -546.75       622.27 o
 -23   1  13         52.39       -642.06       642.06 o
 -21   1  13       2513.07       2433.10       615.21 o
 -19   1  13        590.10        721.36       535.53 o
 -17   1  13       2134.67       1388.00       503.01 o
 -15   1  13        190.03         36.31       420.06 o
 -13   1  13        103.56         76.65       451.83 o
 -11   1  13       6193.81       6604.68       581.68 o
  -9   1  13       3620.17       3593.43       463.80 o
  -7   1  13       7149.87       7273.59       543.23 o
  -5   1  13      14331.93      14530.29       858.65 o
  -3   1  13      14122.52      14118.05       837.09 o
  -1   1  13       1168.63        599.33       385.77 o
   1   1  13         69.40        -93.04       326.51 o
   3   1  13       1990.80       1824.70       367.87 o
   5   1  13       1267.16       1279.96       376.69 o
   7   1  13        558.27        584.58       423.33 o
   9   1  13        705.27        367.87       480.19 o
  11   1  13         64.77       -383.75       446.15 o
  13   1  13       1015.00        980.81       490.40 o
  15   1  13       1257.24       1483.82       563.52 o
  17   1  13        309.64        541.33       573.73 o
  19   1  13        197.94       -129.09       632.61 o
 -22   2  13        191.23         -7.31       593.90 o
 -20   2  13       1115.92       1606.10       571.09 o
 -18   2  13        129.45        699.17       535.28 o
 -16   2  13        293.06        662.74       485.61 o
 -14   2  13       5155.28       5220.46       562.26 o
 -12   2  13       9165.11       9022.78       718.84 o
 -10   2  13       6009.22       5379.30       551.55 o
  -8   2  13       3148.41       1903.87       412.75 o
  -6   2  13       9806.39       9445.61       659.46 o
  -4   2  13      11182.85      11395.88       740.77 o
  -2   2  13      56523.33      50711.93      2692.55 o
   0   2  13      18890.30      18309.67       988.75 o
   2   2  13       2528.96       1704.81       404.55 o
   4   2  13      15529.21      16056.47       965.43 o
   6   2  13       1296.24       1747.55       410.98 o
   8   2  13        335.16        366.73       442.12 o
  10   2  13       6873.12       7079.95       627.82 o
  12   2  13       1106.05        213.81       502.63 o
  14   2  13       4549.25       4116.11       650.51 o
  16   2  13       2879.25       2386.46       622.77 o
  18   2  13       1770.61        894.20       642.19 o
 -21   3  13        985.76       1149.48       609.03 o
 -19   3  13         84.89        821.33       547.26 o
 -17   3  13        264.74        182.67       515.11 o
 -15   3  13       7716.30       8025.46       689.59 o
 -13   3  13      26458.23      25519.86      1459.86 o
 -11   3  13       9071.25       9517.47       742.79 o
  -9   3  13      11843.19      12153.67       818.56 o
  -7   3  13      30737.94      29597.13      1624.88 o
  -5   3  13       7107.32       6438.90       556.71 o
  -3   3  13        306.24       -572.85       572.85 o
  -1   3  13        218.49        279.62       364.97 o
   1   3  13      19239.42      16376.68      1012.20 o
   3   3  13      49194.28      48657.54      2563.33 o
   5   3  13      19009.77      18292.40      1096.54 o
   7   3  13        701.15        471.49       450.44 o
   9   3  13       3449.59       4851.08       521.92 o
  11   3  13       9099.20       8708.75       738.76 o
  13   3  13       3058.32       2610.86       596.30 o
  15   3  13       2226.03       1418.26       621.51 o
  17   3  13       5110.56       4985.97       736.23 o
  19   3  13       5134.01       6772.35       858.52 o
 -22   4  13       1712.39        957.86       711.15 o
 -20   4  13        655.24       1420.78       596.30 o
 -18   4  13         21.47       -213.05       525.45 o
 -16   4  13       7969.39       7676.25       740.02 o
 -14   4  13      15267.21      15670.20      1047.62 o
 -12   4  13      16902.27      18574.79      1135.87 o
 -10   4  13      20673.69      19277.37      1192.09 o
  -8   4  13      26968.83      26893.87      1527.81 o
  -6   4  13      22273.26      23251.78      1340.60 o
  -4   4  13       5016.48       3381.64       545.62 o
  -2   4  13        894.51        606.26       409.59 o
   0   4  13      12513.36      12252.88       722.62 o
   2   4  13      41673.95      38046.68      2067.00 o
   4   4  13      51434.45      48595.51      2587.03 o
   6   4  13      35862.43      34743.08      1912.32 o
   8   4  13      24726.12      25335.79      1464.91 o
  10   4  13      13220.08      13398.46       934.16 o
  12   4  13          6.63       -526.21       526.21 o
  14   4  13       4082.86       3663.52       669.42 o
  16   4  13       3065.64       2096.50       679.50 o
  18   4  13       2975.89       2059.94       732.45 o
 -19   5  13        232.77        519.90       597.69 o
 -17   5  13       1129.04        739.01       554.82 o
 -15   5  13       4279.05       4453.97       631.60 o
 -13   5  13      24581.01      25618.19      1506.51 o
 -11   5  13      32783.09      35602.74      1967.91 o
  -9   5  13      15735.34      15174.75       978.28 o
  -7   5  13       5004.23       4973.36       532.01 o
  -5   5  13        111.33       -366.23       462.16 o
  -3   5  13       2710.14       2954.65       499.98 o
  -1   5  13       2648.95       2720.41       478.17 o
   1   5  13       9426.79       8852.08       716.32 o
   3   5  13      66985.45      65998.25      3469.38 o
   5   5  13      66321.88      66293.88      3470.64 o
   7   5  13      32512.24      32911.20      1840.59 o
   9   5  13       4501.73       4896.46       596.30 o
  11   5  13         58.16       -533.52       533.52 o
  13   5  13       2123.65       3171.86       654.29 o
  15   5  13       2640.73       2730.62       689.59 o
  17   5  13       2896.67       3558.89       757.67 o
 -18   6  13       1410.58       2230.13       668.16 o
 -16   6  13       4100.98       4606.51       673.20 o
 -14   6  13      15620.63      14795.29      1079.14 o
 -12   6  13      24410.15      23846.94      1452.30 o
 -10   6  13      17969.54      19043.77      1188.82 o
  -8   6  13      17249.51      17253.60      1091.74 o
  -6   6  13       3867.30       2997.89       514.36 o
  -4   6  13       2540.17       3281.54       491.66 o
  -2   6  13       5957.76       5855.84       598.82 o
   0   6  13      17562.39      18820.50      1052.16 o
   2   6  13      20833.79      20503.63      1248.07 o
   4   6  13      29920.45      29667.48      1689.31 o
   6   6  13      33716.36      32652.76      1846.89 o
   8   6  13      14095.93      14083.01       995.93 o
  10   6  13        725.19        819.44       546.00 o
  12   6  13       1419.94       1231.68       607.65 o
  14   6  13       3406.49       4326.64       746.32 o
 -17   7  13       5084.84       5094.39       810.61 o
 -15   7  13       9839.28      10152.22       940.46 o
 -13   7  13      10762.28      10230.38       917.77 o
 -11   7  13      15186.63      14201.51      1045.10 o
  -9   7  13      13912.64      13944.33       993.41 o
  -7   7  13       7832.26       7906.96       721.11 o
  -5   7  13       2975.88       3639.57       542.09 o
  -3   7  13        720.60        355.76       511.46 o
  -1   7  13      15540.04      16600.58      1095.53 o
   1   7  13      33910.22      33346.13      1899.84 o
   3   7  13      28896.30      29095.13      1690.57 o
   5   7  13      18492.36      18970.64      1212.77 o
   7   7  13      10262.95      11670.07       898.86 o
   9   7  13       5992.51       6129.40       719.85 o
  11   7  13        384.12       1301.02       616.47 o
  13   7  13        137.63        257.81       665.76 o
 -14   8  13       6685.37       6371.45       834.57 o
 -12   8  13      15588.88      15444.54      1172.43 o
 -10   8  13      23742.60      23456.13      1496.42 o
  -8   8  13      12639.42      13559.83      1028.71 o
  -6   8  13       6725.11       7083.74       748.84 o
  -4   8  13        423.67        354.75       537.05 o
  -2   8  13       2702.44       3069.74       618.99 o
   0   8  13      21935.38      22473.81      1285.38 o
   2   8  13      21377.17      21839.94      1395.57 o
   4   8  13      14040.90      14807.89      1082.92 o
   6   8  13      17407.38      17718.79      1224.12 o
   8   8  13      10085.04      10144.66       935.42 o
  10   8  13       2754.03       2283.08       734.97 o
  -5   9  13        955.58       1521.64       629.08 o
  -3   9  13        206.03        412.49       624.29 o
  -1   9  13       4068.78       4794.35       714.80 o
   1   9  13       8348.28       6859.33       838.35 o
   3   9  13       9714.22      10161.04       946.77 o
 -22   0  14       7902.78       7189.63       828.26 o
 -20   0  14      12301.96      11890.69       934.16 o
 -18   0  14      27387.46      28971.58      1675.44 o
 -16   0  14      15082.33      16536.28      1058.97 o
 -14   0  14        108.07        250.37       391.57 o
 -12   0  14      12002.88      12163.50       827.76 o
 -10   0  14     110609.40     111144.43      5678.84 o
  -8   0  14     166543.48     161652.77      8188.97 o
  -6   0  14     117776.30     117066.33      5950.51 o
  -4   0  14      37973.93      35954.21      1903.75 o
  -2   0  14      39956.10      39760.32      2088.31 o
   0   0  14       5049.64       5610.51       379.59 o
   2   0  14       3568.22       4213.68       422.33 o
   4   0  14      10844.09      10846.47       715.06 o
   6   0  14     126977.30     126873.63      6460.96 o
   8   0  14     138726.20     137709.00      7019.69 o
  10   0  14      94138.00      96265.17      4956.98 o
  12   0  14      25749.63      27389.44      1565.76 o
  14   0  14       1260.01        927.61       491.41 o
  16   0  14        144.66         -4.79       549.15 o
  18   0  14       2233.92       1920.01       671.94 o
 -23   1  14       7155.50       8432.66       856.00 o
 -21   1  14      13653.96      14059.05      1061.49 o
 -19   1  14      18436.49      19660.23      1256.89 o
 -17   1  14       5044.74       5504.11       605.12 o
 -15   1  14       2823.92       3275.23       486.62 o
 -13   1  14       2029.59       1610.51       473.51 o
 -11   1  14      39703.89      38789.72      2095.12 o
  -9   1  14      84375.42      82518.02      4244.57 o
  -7   1  14      86681.20      84419.62      4325.50 o
  -5   1  14      75101.29      76184.38      3906.20 o
  -3   1  14      62795.42      61974.68      3193.54 o
  -1   1  14      47574.57      48600.05      2527.28 o
   1   1  14       1363.61       1250.97       354.75 o
   3   1  14      21267.03      22178.94      1246.30 o
   5   1  14      30980.21      30286.47      1657.66 o
   7   1  14      67110.91      67546.23      3517.54 o
   9   1  14      96796.16      96104.95      4958.49 o
  11   1  14      52832.73      51473.38      2747.01 o
  13   1  14      15620.87      16378.70      1072.83 o
  15   1  14       5469.70       5715.90       683.29 o
  17   1  14        162.72        389.80       590.00 o
  19   1  14       3365.84       2445.71       728.67 o
 -22   2  14       9021.97       9674.42       902.64 o
 -20   2  14      22687.13      23318.71      1458.60 o
 -18   2  14      15408.92      16327.01      1095.53 o
 -16   2  14       3803.16       3793.37       557.22 o
 -14   2  14       1314.04       1168.65       441.24 o
 -12   2  14       2443.44       2465.38       480.32 o
 -10   2  14      16582.48      17216.42      1045.35 o
  -8   2  14      58861.66      59936.68      3117.15 o
  -6   2  14      81383.84      78237.52      4021.05 o
  -4   2  14     109919.76     106604.98      5431.62 o
  -2   2  14     118347.85     115346.64      5866.43 o
   0   2  14       7005.76       6448.48       441.74 o
   2   2  14       2426.87       2254.84       401.90 o
   4   2  14      23687.69      23965.69      1355.73 o
   6   2  14      21895.81      21788.38      1267.61 o
   8   2  14      41494.38      41296.32      2236.19 o
  10   2  14      44362.36      45014.94      2419.24 o
  12   2  14      32711.56      32023.68      1815.37 o
  14   2  14      19583.22      20992.77      1323.71 o
  16   2  14       1153.39       1690.57       600.08 o
  18   2  14       1132.12       1761.16       660.59 o
 -21   3  14       9300.67       8088.49       852.22 o
 -19   3  14       8675.57       9453.81       829.52 o
 -17   3  14       7683.95       7910.74       734.97 o
 -15   3  14       1796.34        846.92       494.44 o
 -13   3  14        204.83        499.86       436.07 o
 -11   3  14       3178.90       2686.50       502.88 o
  -9   3  14      19276.52      19268.16      1144.57 o
  -7   3  14      58025.60      55605.37      2915.94 o
  -5   3  14      84459.32      82474.15      4240.16 o
  -3   3  14      85661.00      81083.24      4178.00 o
  -1   3  14      28460.65      28129.20      1542.44 o
   1   3  14       3186.52       1844.37       487.63 o
   3   3  14      13272.34      12026.59       819.94 o
   5   3  14      14312.18      14191.80       914.37 o
   7   3  14      25057.47      24238.12      1402.12 o
   9   3  14      22426.82      22930.43      1337.58 o
  11   3  14      24541.39      23870.89      1428.35 o
  13   3  14      11965.02      12800.90       955.59 o
  15   3  14       5815.55       4387.15       698.41 o
  17   3  14        632.69       1036.40       643.20 o
 -20   4  14       2131.62       2540.26       642.94 o
 -18   4  14       2270.93       2556.65       593.78 o
 -16   4  14       2399.68       2989.06       577.39 o
 -14   4  14         64.67       -176.75       477.29 o
 -12   4  14       2634.47       2834.00       511.83 o
 -10   4  14      15283.11      14709.56       950.55 o
  -8   4  14      40293.30      37993.73      2072.55 o
  -6   4  14      85952.91      84167.99      4346.68 o
  -4   4  14      36430.99      36845.76      2000.19 o
  -2   4  14       5731.85       4950.67       539.57 o
   0   4  14       9107.72       8629.58       564.91 o
   2   4  14        124.15       -478.93       478.93 o
   4   4  14      19913.05      18821.76      1167.76 o
   6   4  14      45167.77      45427.18      2431.84 o
   8   4  14      40009.70      39299.04      2150.71 o
  10   4  14      19609.42      20722.98      1274.54 o
  12   4  14      15023.77      15641.20      1086.70 o
  14   4  14       4111.32       3378.61       684.55 o
  16   4  14        828.76        988.24       634.88 o
 -19   5  14       2212.02       2417.98       650.51 o
 -17   5  14       3474.44       3871.53       649.25 o
 -15   5  14       1678.49       1229.16       571.09 o
 -13   5  14       2109.17       2320.90       557.22 o
 -11   5  14       5332.46       5530.58       607.65 o
  -9   5  14      11427.91      12280.24       848.43 o
  -7   5  14      23429.37      24494.93      1408.17 o
  -5   5  14      23019.91      22804.36      1351.57 o
  -3   5  14      14080.67      13392.66       909.58 o
  -1   5  14        187.05        655.05       443.38 o
   1   5  14        946.08       1328.25       468.72 o
   3   5  14       2782.00       1584.67       520.66 o
   5   5  14      19850.28      19525.34      1198.90 o
   7   5  14      22230.32      21150.35      1285.89 o
   9   5  14      14164.16      16517.37      1089.22 o
  11   5  14      13808.14      15170.97      1072.83 o
  13   5  14       3721.51       3025.62       670.68 o
  15   5  14         67.38        374.29       646.73 o
 -18   6  14       3237.43       2691.54       702.20 o
 -16   6  14       2063.27       2025.91       631.60 o
 -14   6  14        458.63       -585.33       585.33 o
 -12   6  14       3923.93       2463.36       624.03 o
 -10   6  14       3636.02       3016.80       562.26 o
  -8   6  14       3948.95       4661.98       576.13 o
  -6   6  14      23939.47      24424.33      1425.82 o
  -4   6  14      11213.87      10854.42       799.27 o
  -2   6  14       2294.62       1984.30       501.75 o
   0   6  14        155.85        -83.33       267.89 o
   2   6  14        159.61       -211.16       481.83 o
   4   6  14      11057.41      10139.61       806.83 o
   6   6  14      11820.63      10941.40       859.78 o
   8   6  14       4708.96       4767.88       627.82 o
  10   6  14       5216.34       4290.08       669.42 o
  12   6  14       3669.53       3828.67       689.59 o
  14   6  14       1434.90       1994.39       705.98 o
 -17   7  14       1726.94       3023.10       721.11 o
 -15   7  14        513.23        964.92       665.26 o
 -13   7  14         66.39        -60.76       595.67 o
 -11   7  14       1721.24       1922.53       577.39 o
  -9   7  14       1338.28       1423.30       548.39 o
  -7   7  14       1715.33       1071.57       519.40 o
  -5   7  14       4481.77       3962.30       597.56 o
  -3   7  14       1912.35       1991.87       553.44 o
  -1   7  14       1632.06       1597.28       566.04 o
   1   7  14        203.31       -142.58       527.59 o
   3   7  14        827.02        828.89       532.64 o
   5   7  14        284.76       -154.43       520.79 o
   7   7  14       2873.57       2852.91       593.78 o
   9   7  14       1891.48       1452.30       625.29 o
  11   7  14       3223.36       3734.12       734.97 o
  13   7  14        483.59       1411.45       704.59 o
 -14   8  14       1705.74        710.26       700.56 o
 -12   8  14        345.97       -124.18       675.97 o
 -10   8  14        770.55       1146.33       628.82 o
  -8   8  14        424.93        439.09       613.32 o
  -6   8  14         91.06        418.42       547.64 o
  -4   8  14         49.64       1043.71       552.93 o
  -2   8  14        249.70       -601.85       601.85 o
   0   8  14        855.18       1063.00       427.50 o
   2   8  14       1666.94       2223.83       620.25 o
   4   8  14        659.27       1015.22       610.04 o
   6   8  14        263.85       -584.32       631.72 o
   8   8  14       1147.09       1601.06       687.07 o
  10   8  14        768.42        587.10       699.04 o
  -5   9  14         62.87       -638.15       638.15 o
  -3   9  14        498.44        851.59       639.41 o
  -1   9  14         14.12        478.93       648.37 o
   1   9  14        179.88        118.63       657.19 o
   3   9  14         70.83       -196.29       661.98 o
 -23   1  15       1366.61       1724.60       650.51 o
 -21   1  15        730.86       -171.07       605.12 o
 -19   1  15        677.36        296.76       546.88 o
 -17   1  15       1950.33       1631.31       523.18 o
 -15   1  15       2568.19       2970.15       494.18 o
 -13   1  15       2182.55       2357.46       461.41 o
 -11   1  15         76.13        101.86       460.15 o
  -9   1  15       2726.03       3413.78       474.64 o
  -7   1  15       2085.34       1217.06       416.91 o
  -5   1  15      10771.96      11292.75       744.55 o
  -3   1  15       6328.91       5545.46       500.24 o
  -1   1  15       5454.05       4814.52       504.52 o
   1   1  15      17211.20      16738.37       997.82 o
   3   1  15      13640.12      12916.12       833.18 o
   5   1  15       2290.19       1819.41       437.45 o
   7   1  15       5400.17       5220.46       574.87 o
   9   1  15       1207.89        886.00       465.82 o
  11   1  15       5271.95       5603.70       607.65 o
  13   1  15         40.12       1445.11       472.75 o
  15   1  15         45.15         -4.79       547.39 o
  17   1  15        262.35       -611.55       611.55 o
 -22   2  15       1619.38       1201.17       636.26 o
 -20   2  15       2058.77       1981.78       634.12 o
 -18   2  15       2041.90       2068.77       574.87 o
 -16   2  15       6357.85       5758.77       637.90 o
 -14   2  15       5828.12       6138.23       606.38 o
 -12   2  15       1956.98       1850.67       431.15 o
 -10   2  15       1035.80       1604.21       444.89 o
  -8   2  15        822.80       1223.11       417.16 o
  -6   2  15       5250.67       5424.43       521.92 o
  -4   2  15      13806.70      13417.62       851.08 o
  -2   2  15      19057.54      17366.81      1065.90 o
   0   2  15      31112.29      30083.12      1577.10 o
   2   2  15      27632.26      26265.92      1463.39 o
   4   2  15       3867.50       3495.22       486.24 o
   6   2  15       5588.04       5745.40       575.88 o
   8   2  15       4451.63       4442.62       518.14 o
  10   2  15       3833.33       4103.50       545.87 o
  12   2  15       5787.78       6449.62       664.38 o
  14   2  15       4899.83       4455.23       673.20 o
  16   2  15        369.22        337.61       603.36 o
  18   2  15       1163.83        822.59       695.51 o
 -21   3  15        984.77       1238.74       618.49 o
 -19   3  15       6513.53       6638.72       747.58 o
 -17   3  15       7623.66       7318.22       741.28 o
 -15   3  15       6011.59       6073.93       644.21 o
 -13   3  15       1262.26       1660.31       461.41 o
 -11   3  15        168.13        433.42       400.77 o
  -9   3  15       1992.29       1804.53       467.21 o
  -7   3  15       1348.11       1270.76       433.29 o
  -5   3  15       4447.63       4808.85       513.98 o
  -3   3  15      38143.23      37772.99      2040.40 o
  -1   3  15      21425.16      21542.43      1241.39 o
   1   3  15      16927.30      16215.06      1023.79 o
   3   3  15       7972.78       7750.63       651.52 o
   5   3  15       1834.88       2727.98       492.04 o
   7   3  15        612.82        257.18       436.95 o
   9   3  15         69.29         37.57       433.92 o
  11   3  15       3051.78       2920.99       554.70 o
  13   3  15      10235.21      11415.42       902.64 o
  15   3  15       6661.34       5804.15       771.53 o
  17   3  15       2012.44       2692.80       678.24 o
 -20   4  15       2734.45       3239.94       654.29 o
 -18   4  15       3450.88       3625.70       625.29 o
 -16   4  15       9605.95      10568.24       842.13 o
 -14   4  15       9836.27      10626.23       829.52 o
 -12   4  15       6449.59       5409.56       606.38 o
 -10   4  15        297.06       -303.32       415.64 o
  -8   4  15        601.05        787.92       464.18 o
  -6   4  15       6182.96       6770.84       638.91 o
  -4   4  15      10877.39       9183.89       751.74 o
  -2   4  15      20120.68      19749.11      1169.15 o
   0   4  15      19833.65      18060.44      1018.88 o
   2   4  15       3814.67       3052.35       539.44 o
   4   4  15       6729.39       6031.07       603.86 o
   6   4  15       3014.52       3541.24       518.14 o
   8   4  15        406.65        291.22       482.08 o
  10   4  15       2190.46       1811.59       540.83 o
  12   4  15       7819.15       7595.57       758.93 o
  14   4  15       7984.16       7958.64       838.35 o
  16   4  15       6352.04       7524.97       850.96 o
 -19   5  15       1276.67       1200.79       636.26 o
 -17   5  15       4764.63       5442.34       687.07 o
 -15   5  15      13970.46      14704.52      1047.62 o
 -13   5  15      18581.66      18589.92      1207.73 o
 -11   5  15       5872.20       5955.43       634.12 o
  -9   5  15        459.57       1396.83       465.19 o
  -7   5  15       5744.58       6163.44       601.34 o
  -5   5  15      28458.79      29608.23      1652.75 o
  -3   5  15      20120.71      22340.43      1293.45 o
  -1   5  15      14976.05      15380.24       971.98 o
   1   5  15      24643.82      24459.62      1413.22 o
   3   5  15      21893.36      21962.23      1309.84 o
   5   5  15      10670.10      10798.95       815.66 o
   7   5  15        117.28        217.72       486.37 o
   9   5  15       2412.03       2557.91       566.04 o
  11   5  15      13560.33      13290.04      1002.24 o
  13   5  15      14281.15      14152.34      1079.14 o
  15   5  15       6631.52       6531.56       840.87 o
 -18   6  15       7576.27       7166.94       863.56 o
 -16   6  15      12604.91      14928.92      1108.13 o
 -14   6  15      12779.84      13214.40       995.93 o
 -12   6  15      11333.26      11530.14       900.12 o
 -10   6  15        943.87        740.90       510.83 o
  -8   6  15       8046.15       7361.08       702.20 o
  -6   6  15      23411.56      23724.65      1414.48 o
  -4   6  15      29362.12      28616.07      1636.36 o
  -2   6  15      44125.73      46860.57      2522.61 o
   0   6  15      38924.77      39747.58      2089.07 o
   2   6  15      28747.20      28542.96      1646.44 o
   4   6  15       7986.07       8508.30       726.15 o
   6   6  15       2465.50       2949.98       569.83 o
   8   6  15       1725.71       1250.59       545.87 o
  10   6  15      10827.92      10686.75       903.90 o
  12   6  15      13130.64      14791.51      1108.13 o
  14   6  15      13245.97      11696.55      1080.40 o
 -15   7  15       7333.92       7672.47       864.82 o
 -13   7  15       4150.05       4224.52       697.15 o
 -11   7  15       2326.61       3466.86       621.51 o
  -9   7  15         31.56       -310.00       528.60 o
  -7   7  15       2587.38       3275.23       582.43 o
  -5   7  15      12029.46      11903.30       919.03 o
  -3   7  15      32663.53      34086.14      1936.40 o
  -1   7  15      48328.17      52325.60      2830.22 o
   1   7  15      23184.03      21971.05      1382.96 o
   3   7  15       6201.08       5308.70       664.38 o
   5   7  15        669.29        715.81       537.43 o
   7   7  15         16.35        103.50       561.13 o
   9   7  15       4582.31       4786.79       713.54 o
  11   7  15       6772.48       5741.12       828.26 o
 -12   8  15       5671.23       5990.73       821.96 o
 -10   8  15        957.20        879.70       653.03 o
  -8   8  15        228.89        612.18       583.31 o
  -6   8  15       3884.06       4897.72       673.20 o
  -4   8  15      11072.08      11768.41       944.25 o
  -2   8  15      25334.09      27347.83      1669.13 o
   0   8  15      30321.99      31929.13      1743.77 o
   2   8  15      11164.89      11197.32       946.77 o
   4   8  15       3565.13       3684.95       654.29 o
   6   8  15         12.52       -609.03       609.03 o
   8   8  15       2450.27       2467.14       736.23 o
  -5   9  15       3292.79       3589.14       722.37 o
  -3   9  15       6798.37       7340.91       848.43 o
  -1   9  15      12850.90      13005.13      1072.83 o
   1   9  15      13308.25      11629.73      1060.23 o
   3   9  15       8061.75       8191.87       911.47 o
 -22   0  16       1132.24        232.47       620.00 o
 -20   0  16        278.14        528.73       560.37 o
 -18   0  16       2696.64       1461.12       554.70 o
 -16   0  16      10711.64      11111.59       838.35 o
 -14   0  16      26236.49      26003.95      1488.86 o
 -12   0  16      66675.54      66291.36      3476.69 o
 -10   0  16     160275.50     156943.00      7984.49 o
  -8   0  16     104311.41     106194.13      5434.14 o
  -6   0  16      17003.82      16582.93       999.46 o
  -4   0  16         98.24       -125.94       359.29 o
  -2   0  16       2196.81       1895.30       387.66 o
   0   0  16      81482.47      82893.70      4199.18 o
   2   0  16      79036.59      76261.41      3927.89 o
   4   0  16      76681.29      76059.95      3930.66 o
   6   0  16     120724.77     123618.30      6317.62 o
   8   0  16      57260.44      58207.91      3059.66 o
  10   0  16       2110.01       1411.96       485.36 o
  12   0  16        751.65       1028.71       480.32 o
  14   0  16        426.50       1142.17       532.01 o
  16   0  16      13151.54      13346.77      1035.01 o
  18   0  16      20599.65      21568.90      1453.56 o
 -23   1  16       3053.80       3144.12       707.24 o
 -21   1  16       1513.64       1517.85       620.25 o
 -19   1  16        314.38       -155.95       551.80 o
 -17   1  16       4013.35       3908.09       584.95 o
 -15   1  16      12014.03      11276.74       821.96 o
 -13   1  16      42039.17      41858.21      2251.57 o
 -11   1  16      77173.39      75306.20      3918.94 o
  -9   1  16      62463.28      62106.55      3249.64 o
  -7   1  16      18308.04      17932.35      1061.61 o
  -5   1  16      21625.37      21753.59      1239.62 o
  -3   1  16        806.66        822.97       373.54 o
  -1   1  16      61679.64      60339.20      3133.53 o
   1   1  16      81812.66      81623.06      4195.28 o
   3   1  16      84367.24      84487.57      4348.07 o
   5   1  16      52010.54      50227.58      2669.48 o
   7   1  16      48114.99      48863.78      2609.98 o
   9   1  16      19391.25      21581.51      1279.59 o
  11   1  16       1436.88        868.73       476.54 o
  13   1  16       2922.34       2763.40       583.69 o
  15   1  16       9543.93       9927.82       863.56 o
  17   1  16      16273.30      17717.53      1245.55 o
 -22   2  16       5436.70       5729.77       786.66 o
 -20   2  16        534.06        767.75       596.80 o
 -18   2  16       4189.79       4187.96       622.77 o
 -16   2  16      14200.00      15226.44      1024.93 o
 -14   2  16      24678.29      26113.63      1506.51 o
 -12   2  16      20587.16      20909.56      1229.16 o
 -10   2  16      32389.65      31322.62      1740.11 o
  -8   2  16      34436.82      33754.08      1848.65 o
  -6   2  16      14961.88      14170.75       904.53 o
  -4   2  16         69.36       -249.74       390.68 o
  -2   2  16      33140.62      32229.42      1756.63 o
   0   2  16      58810.71      59048.40      3018.18 o
   2   2  16      61125.29      58652.68      3071.13 o
   4   2  16      47906.58      46052.73      2456.80 o
   6   2  16      45923.45      43602.48      2348.51 o
   8   2  16      20611.71      21053.28      1249.33 o
  10   2  16       1011.42        591.00       474.52 o
  12   2  16         54.02        663.62       515.87 o
  14   2  16       5658.23       5913.83       721.11 o
  16   2  16      12935.67      14040.14      1082.92 o
  18   2  16      11246.87      12155.43      1055.19 o
 -21   3  16       1634.16       1607.36       658.07 o
 -19   3  16          1.05       1464.65       595.04 o
 -17   3  16       5268.67       5777.68       669.42 o
 -15   3  16      13689.83      12785.77       927.86 o
 -13   3  16      22092.12      22974.55      1353.97 o
 -11   3  16      30637.53      30214.61      1686.78 o
  -9   3  16      14746.41      15745.08      1005.14 o
  -7   3  16      10366.69      10374.22       748.59 o
  -5   3  16       2877.06       2882.03       485.11 o
  -3   3  16       2101.44        338.87       488.13 o
  -1   3  16      10462.90       9820.41       714.30 o
   1   3  16      44484.27      41882.54      2262.66 o
   3   3  16      44343.89      44246.94      2373.35 o
   5   3  16      47603.52      47799.77      2540.26 o
   7   3  16      33150.98      32767.48      1819.15 o
   9   3  16       8985.25       8761.69       733.71 o
  11   3  16         40.80       -520.28       520.28 o
  13   3  16       2525.41       3840.02       646.73 o
  15   3  16       3710.93       2575.56       697.15 o
  17   3  16       7265.18       7262.75       872.39 o
 -20   4  16        350.52        356.39       636.77 o
 -18   4  16        115.40        103.50       560.75 o
 -16   4  16       3557.56       4084.59       607.65 o
 -14   4  16      21709.29      24634.86      1466.17 o
 -12   4  16      29430.22      30382.28      1719.56 o
 -10   4  16      21623.36      21466.78      1277.06 o
  -8   4  16       7513.82       8232.21       666.90 o
  -6   4  16       3881.31       3805.47       552.55 o
  -4   4  16       2933.37       2714.11       514.86 o
  -2   4  16        148.76       -449.56       449.56 o
   0   4  16       7730.33       7239.93       528.73 o
   2   4  16      21246.78      22234.53      1297.24 o
   4   4  16      80000.75      80489.09      4172.84 o
   6   4  16      30262.94      32492.65      1814.11 o
   8   4  16       3215.17       4161.49       567.30 o
  10   4  16        199.67        331.05       517.76 o
  12   4  16       3222.63       3533.67       640.42 o
  14   4  16       4637.56       4593.90       740.02 o
  16   4  16       3211.82       2818.87       734.97 o
 -19   5  16          1.26        113.97       602.86 o
 -17   5  16        402.43        500.49       575.37 o
 -15   5  16       6423.97       5652.87       708.50 o
 -13   5  16      18822.56      20341.00      1288.41 o
 -11   5  16      16361.01      16915.74      1101.83 o
  -9   5  16      26291.36      26964.59      1554.41 o
  -7   5  16      24499.76      24938.68      1447.26 o
  -5   5  16       1908.77       1157.30       477.80 o
  -3   5  16       1048.63       1142.17       432.41 o
  -1   5  16       1682.80       1401.87       446.28 o
   1   5  16      11219.83      12126.44       850.96 o
   3   5  16      42335.91      41960.32      2288.13 o
   5   5  16      22181.77      22184.11      1343.88 o
   7   5  16      13204.93      12464.30       926.60 o
   9   5  16       4561.92       4701.06       650.51 o
  11   5  16       1772.15       1943.96       624.03 o
  13   5  16        819.56       -245.20       633.74 o
  15   5  16       3609.20       3765.64       772.79 o
 -18   6  16         61.70       -133.88       656.56 o
 -16   6  16       1126.26       1057.83       635.63 o
 -14   6  16       3202.29       3890.44       665.64 o
 -12   6  16       2214.79       3159.25       606.38 o
 -10   6  16       6299.84       6963.97       704.72 o
  -8   6  16      10236.74      10422.00       834.57 o
  -6   6  16       6242.04       6423.14       665.64 o
  -4   6  16         77.68        887.26       489.27 o
  -2   6  16       5371.11       5405.78       630.34 o
   0   6  16       8434.01       9093.38       631.22 o
   2   6  16      16495.50      15579.43      1066.53 o
   4   6  16       8783.15       7270.32       712.28 o
   6   6  16       2188.66       2715.49       571.09 o
   8   6  16       3338.46       3730.34       636.64 o
  10   6  16       4240.16       4525.83       719.85 o
  12   6  16        318.76       -376.82       670.55 o
 -15   7  16        181.24        558.48       642.06 o
 -13   7  16        674.04       -471.87       646.60 o
 -11   7  16        780.30        214.82       572.98 o
  -9   7  16       2138.39       1660.31       583.69 o
  -7   7  16       2652.84       2468.40       591.26 o
  -5   7  16        125.01        721.36       518.01 o
  -3   7  16       2301.07       2063.73       591.26 o
  -1   7  16       3526.75       2986.54       639.16 o
   1   7  16       2145.39       1651.48       577.39 o
   3   7  16       1880.56       1482.55       554.70 o
   5   7  16       1233.21       1414.48       538.31 o
   7   7  16         95.89        557.85       570.20 o
   9   7  16         94.54         56.73       655.80 o
  11   7  16        129.88         -5.93       686.06 o
 -12   8  16       1665.67       2768.44       698.41 o
 -10   8  16        760.51       -123.04       669.17 o
  -8   8  16         46.97         -3.40       623.53 o
  -6   8  16         40.22        827.13       594.03 o
  -4   8  16         83.52       -582.81       582.81 o
  -2   8  16         12.99       -625.55       625.55 o
   0   8  16         31.72        232.97       351.35 o
   2   8  16         65.14       -240.54       593.02 o
   4   8  16        652.90       1526.68       634.12 o
   6   8  16         61.28         -3.66       667.91 o
   8   8  16         83.63       -332.31       699.17 o
  -5   9  16         18.91        806.20       635.25 o
  -3   9  16        401.35       -514.61       677.74 o
  -1   9  16        216.01         -5.93       670.55 o
   1   9  16        100.04        190.24       687.57 o
   3   9  16         12.89        867.22       683.29 o
 -21   1  17         19.17       1092.50       593.53 o
 -19   1  17       1308.30       2322.16       588.74 o
 -17   1  17       9107.55       9461.37       804.31 o
 -15   1  17       1956.59       1893.53       495.45 o
 -13   1  17          5.06         -1.01       436.70 o
 -11   1  17       1935.26       2063.73       448.80 o
  -9   1  17       4061.98       3435.85       544.86 o
  -7   1  17       4678.29       4121.15       512.34 o
  -5   1  17         86.70       -107.66       390.18 o
  -3   1  17        325.64        341.01       398.25 o
  -1   1  17      10457.84      10464.36       765.86 o
   1   1  17      10378.98       9674.80       746.95 o
   3   1  17       1142.28        933.15       446.15 o
   5   1  17       4357.56       3995.33       544.23 o
   7   1  17       5174.27       5280.97       566.04 o
   9   1  17       5042.25       3929.53       564.78 o
  11   1  17       2800.16       3033.19       550.92 o
  13   1  17        129.57        810.99       540.45 o
  15   1  17         96.35       -287.06       577.39 o
  17   1  17        477.72       1367.58       691.61 o
 -22   2  17       1197.93       1409.44       658.07 o
 -20   2  17       1062.22        672.07       621.39 o
 -18   2  17       1769.27       1856.98       595.04 o
 -16   2  17       1407.61       1369.09       521.92 o
 -14   2  17        159.47       -379.21       467.58 o
 -12   2  17       3868.09       3735.38       524.44 o
 -10   2  17       4340.09       4116.11       559.99 o
  -8   2  17       5705.29       5530.46       564.91 o
  -6   2  17      12410.48      11882.37       811.75 o
  -4   2  17       3833.04       2432.35       492.17 o
  -2   2  17       2507.11        742.03       490.02 o
   0   2  17       3653.07       2942.16       383.37 o
   2   2  17       4702.94       4328.53       529.23 o
   4   2  17        628.28        278.23       455.48 o
   6   2  17       6348.74       5429.73       572.35 o
   8   2  17      13790.61      12814.77       898.86 o
  10   2  17       9212.55       9501.71       777.84 o
  12   2  17       7585.16       7166.94       747.58 o
  14   2  17        310.25        717.58       586.59 o
  16   2  17         13.20       -128.97       632.23 o
 -21   3  17       3036.64       2730.62       716.06 o
 -19   3  17       2352.12       2149.45       620.25 o
 -17   3  17       1474.16       1447.26       578.65 o
 -15   3  17         61.06       -185.57       522.68 o
 -13   3  17       5466.12       5332.66       617.73 o
 -11   3  17       3682.49       3373.57       509.31 o
  -9   3  17       3636.03       3320.62       482.84 o
  -7   3  17      13722.40      12873.51       893.44 o
  -5   3  17      41650.62      41750.80      2248.41 o
  -3   3  17      19223.30      15317.71      1053.42 o
  -1   3  17        185.48       -118.63       430.14 o
   1   3  17        306.88       -613.57       613.57 o
   3   3  17       1618.93       1213.65       510.20 o
   5   3  17       3327.38       3100.00       481.58 o
   7   3  17       6576.16       6545.43       627.82 o
   9   3  17       3431.34       2638.59       548.39 o
  11   3  17      14306.65      13940.55      1007.28 o
  13   3  17       8141.36       8193.13       809.35 o
  15   3  17         29.70         -3.66       667.15 o
 -20   4  17       2484.76       2735.67       670.68 o
 -18   4  17        473.74        833.68       577.77 o
 -16   4  17         67.47       -556.59       556.59 o
 -14   4  17        702.50       1406.91       538.31 o
 -12   4  17       3474.51       3393.74       574.87 o
 -10   4  17       6771.84       7049.70       646.73 o
  -8   4  17      18634.05      19621.15      1181.25 o
  -6   4  17      41789.50      41735.93      2247.78 o
  -4   4  17      17552.59      16558.97      1037.54 o
  -2   4  17       3016.99       2395.28       451.32 o
   0   4  17        129.39       -155.44       244.07 o
   2   4  17       1843.40       -522.68       522.68 o
   4   4  17       8812.38       8190.61       733.71 o
   6   4  17      17922.91      18371.82      1149.74 o
   8   4  17      10712.84      10409.40       818.18 o
  10   4  17       9036.80       8382.23       779.10 o
  12   4  17       3094.32       3179.42       632.86 o
  14   4  17       1387.20       1564.50       651.77 o
 -19   5  17       2278.94       1422.04       661.85 o
 -17   5  17       1514.94       1031.36       619.75 o
 -15   5  17        973.17        424.60       593.02 o
 -13   5  17       1092.40         49.29       570.33 o
 -11   5  17      12335.62      12371.01       919.03 o
  -9   5  17      11929.67      13412.33       929.12 o
  -7   5  17      12545.57      13026.56       908.95 o
  -5   5  17      23208.88      25250.07      1458.60 o
  -3   5  17      15473.98      14578.45       955.59 o
  -1   5  17       3600.72       3474.42       515.62 o
   1   5  17          7.94       -453.09       467.46 o
   3   5  17       1874.30       2209.96       530.74 o
   5   5  17      29224.75      30146.53      1728.39 o
   7   5  17      16198.86      16507.29      1113.18 o
   9   5  17      10888.42      12142.83       941.72 o
  11   5  17       5421.47       6022.25       741.28 o
  13   5  17       5257.06       4382.11       770.27 o
 -16   6  17       1566.60       1488.86       647.99 o
 -14   6  17         94.33        672.95       602.22 o
 -12   6  17       1528.68       2298.21       600.08 o
 -10   6  17      10605.20      12497.08       920.29 o
  -8   6  17      23226.34      23311.15      1414.48 o
  -6   6  17      23163.10      22983.38      1394.31 o
  -4   6  17      24629.46      25576.58      1506.51 o
  -2   6  17      21369.69      22105.95      1335.06 o
   0   6  17       3501.23       3418.70       426.61 o
   2   6  17        480.56       -280.75       540.20 o
   4   6  17       4824.19       4190.49       622.77 o
   6   6  17      11401.55      10898.54       886.25 o
   8   6  17      19131.90      17278.82      1210.25 o
  10   6  17      11707.54      11852.87       987.11 o
  12   6  17       6888.21       6453.40       852.22 o
 -15   7  17         79.61       -672.95       672.95 o
 -13   7  17         65.92       1012.95       605.38 o
 -11   7  17       2352.47       2236.44       625.29 o
  -9   7  17      15043.55      14026.28      1064.01 o
  -7   7  17      21349.59      22475.32      1403.13 o
  -5   7  17      28714.96      30217.13      1762.42 o
  -3   7  17      23607.79      25324.45      1538.02 o
  -1   7  17       6746.51       7287.96       741.28 o
   1   7  17          2.98        628.19       562.14 o
   3   7  17       2619.18       3184.47       605.12 o
   5   7  17       4539.46       4204.35       654.29 o
   7   7  17      12870.88      13359.38      1029.97 o
   9   7  17      20055.58      20748.20      1415.74 o
 -12   8  17       2961.08       4251.00       766.49 o
 -10   8  17      11747.14      11349.86      1002.24 o
  -8   8  17      13393.59      13745.15      1099.31 o
  -6   8  17      10665.69      11030.91       948.03 o
  -4   8  17      11979.12      11754.54       977.02 o
  -2   8  17       9727.10      10394.27       919.03 o
   0   8  17        663.30       1301.02       452.33 o
   2   8  17       1001.21       1490.12       626.56 o
   4   8  17       2636.89       3098.74       678.24 o
   6   8  17       8788.66       7929.65       901.38 o
  -5   9  17       6199.54       6808.91       840.87 o
  -3   9  17       4611.12       4266.13       813.14 o
  -1   9  17       2240.60       2280.56       738.76 o
   1   9  17        267.68       -276.59       682.03 o
 -22   0  18        819.35       1164.74       632.73 o
 -20   0  18       5724.69       5434.77       697.15 o
 -18   0  18      21222.61      20917.13      1330.01 o
 -16   0  18      30954.97      30183.09      1735.95 o
 -14   0  18      19851.11      20122.90      1225.38 o
 -12   0  18      16422.47      17196.88      1070.31 o
 -10   0  18         67.69       -384.00       484.73 o
  -8   0  18       6572.72       5901.73       605.12 o
  -6   0  18      19504.34      18381.41      1117.08 o
  -4   0  18      23848.94      23738.52      1347.16 o
  -2   0  18      67373.67      65626.48      3412.02 o
   0   0  18     104125.15     102849.17      5205.46 o
   2   0  18      81698.80      81781.28      4220.87 o
   4   0  18      28563.99      28542.07      1615.56 o
   6   0  18        125.14       -221.75       410.73 o
   8   0  18      12618.75      14089.31       939.20 o
  10   0  18      19977.30      20999.07      1288.41 o
  12   0  18       7497.31       8186.83       748.84 o
  14   0  18       5362.42       5101.95       700.94 o
  16   0  18      17304.55      15661.37      1176.21 o
 -21   1  18       5923.79       6697.97       782.88 o
 -19   1  18      15403.12      15692.89      1124.52 o
 -17   1  18      21538.69      22598.87      1390.53 o
 -15   1  18      14015.31      14028.80       979.54 o
 -13   1  18      21233.13      21088.58      1266.98 o
 -11   1  18       9954.88      11129.24       787.92 o
  -9   1  18        479.70       -477.17       477.17 o
  -7   1  18       7788.56       7019.69       623.28 o
  -5   1  18      24516.21      22388.84      1300.26 o
  -3   1  18      65382.48      65683.97      3418.95 o
  -1   1  18     112386.21     110409.96      5651.23 o
   1   1  18      73740.44      73373.34      3807.87 o
   3   1  18      30248.94      32017.25      1760.79 o
   5   1  18       7862.79       9115.94       688.33 o
   7   1  18        385.94        582.31       432.29 o
   9   1  18      14953.54      17156.53      1093.01 o
  11   1  18      19843.41      20751.98      1293.45 o
  13   1  18      22152.64      22545.92      1420.78 o
  15   1  18      15179.34      16600.58      1176.21 o
  17   1  18      11566.34       9495.41       959.37 o
 -20   2  18       9059.28      10128.27       920.29 o
 -18   2  18      16957.28      19832.95      1284.63 o
 -16   2  18      15587.25      15778.61      1085.44 o
 -14   2  18      16859.87      18080.61      1143.43 o
 -12   2  18       7309.68       8543.60       690.85 o
 -10   2  18       4498.36       4539.69       513.09 o
  -8   2  18       2132.90       1484.70       522.05 o
  -6   2  18      22710.69      22384.17      1316.02 o
  -4   2  18      84183.20      82536.05      4268.52 o
  -2   2  18      61407.80      60755.11      3183.84 o
   0   2  18      49117.38      49187.27      2537.36 o
   2   2  18      15958.19      16148.87      1019.00 o
   4   2  18       7518.73       7703.99       626.56 o
   6   2  18         78.77       -196.29       412.87 o
   8   2  18       5202.05       4864.95       591.26 o
  10   2  18      18099.26      18727.33      1197.64 o
  12   2  18      29644.19      29304.40      1730.91 o
  14   2  18      30166.15      30136.45      1812.85 o
  16   2  18      12238.61      10893.50      1000.98 o
 -21   3  18       3098.50       3779.50       723.63 o
 -19   3  18       6899.24       7237.54       785.40 o
 -17   3  18      15835.27      16885.49      1154.78 o
 -15   3  18      22335.28      22868.65      1400.61 o
 -13   3  18      16457.01      18032.70      1140.91 o
 -11   3  18       5664.61       5504.11       600.08 o
  -9   3  18        453.57       -379.97       426.49 o
  -7   3  18      16588.69      17683.49      1079.14 o
  -5   3  18      47471.73      46068.61      2474.83 o
  -3   3  18      64292.38      61518.95      3245.23 o
  -1   3  18      38624.13      38828.18      2112.01 o
   1   3  18      22951.02      18593.70      1183.77 o
   3   3  18      14971.23      13312.73       891.30 o
   5   3  18        648.27        233.60       442.88 o
   7   3  18        473.72        596.68       479.06 o
   9   3  18       6889.16       7808.62       719.85 o
  11   3  18      20526.21      22337.91      1411.96 o
  13   3  18      23385.92      24742.02      1551.89 o
  15   3  18      15949.05      15826.52      1221.59 o
 -20   4  18        716.90        182.17       658.58 o
 -18   4  18       3000.90       2787.35       645.47 o
 -16   4  18      14319.90      14391.87      1053.92 o
 -14   4  18      20332.12      21200.78      1342.62 o
 -12   4  18       3522.29       3597.97       587.47 o
 -10   4  18        409.31        335.21       453.84 o
  -8   4  18       3092.42       3368.53       514.36 o
  -6   4  18      14922.61      14683.09       961.90 o
  -4   4  18      23131.71      22480.37      1317.41 o
  -2   4  18      18731.24      19264.38      1149.74 o
   0   4  18      25740.47      25811.95      1388.63 o
   2   4  18      25455.91      23462.43      1414.48 o
   4   4  18       8927.59       9405.90       767.75 o
   6   4  18         57.97         85.35       481.96 o
   8   4  18       1788.05        572.85       546.12 o
  10   4  18       5886.14       5483.94       703.46 o
  12   4  18       7458.97       7333.35       803.05 o
  14   4  18      10277.96      12181.91      1031.23 o
 -19   5  18       1426.93        886.00       665.13 o
 -17   5  18       4815.10       4035.42       700.94 o
 -15   5  18       7681.52       8021.68       787.92 o
 -13   5  18       7961.10       7935.95       792.96 o
 -11   5  18       2300.74       2653.72       573.61 o
  -9   5  18         73.40       -272.31       484.60 o
  -7   5  18       1211.59       1386.74       485.36 o
  -5   5  18       4566.70       3256.32       555.96 o
  -3   5  18      12925.58      13325.34       908.95 o
  -1   5  18      15981.66      16877.92      1074.10 o
   1   5  18      21906.79      20811.23      1275.80 o
   3   5  18      12552.02      11462.06       901.38 o
   5   5  18       1189.94        372.15       563.40 o
   7   5  18         44.23        393.84       550.03 o
   9   5  18       1201.69        266.25       577.89 o
  11   5  18       4655.30       4311.51       732.45 o
  13   5  18       6803.83       7282.92       871.13 o
 -16   6  18       2494.08       1831.76       676.98 o
 -14   6  18       1205.20        746.32       610.04 o
 -12   6  18        408.24        591.26       583.19 o
 -10   6  18       1591.75       1821.68       584.95 o
  -8   6  18       1554.61       1573.32       550.92 o
  -6   6  18        225.40         -1.26       519.02 o
  -4   6  18       9769.18       9849.66       800.53 o
  -2   6  18       8676.97       8351.98       750.10 o
   0   6  18       7764.59       8494.68       621.26 o
   2   6  18       1336.09       1483.82       545.87 o
   4   6  18        398.34       1043.46       539.82 o
   6   6  18          0.06        731.07       548.90 o
   8   6  18         41.51         52.57       607.52 o
  10   6  18        865.95        793.47       648.49 o
  12   6  18       3808.92       3165.56       755.14 o
 -13   7  18        826.11        300.92       632.73 o
 -11   7  18         20.34        341.90       590.75 o
  -9   7  18         77.04        656.43       566.93 o
  -7   7  18         28.19       -317.94       565.67 o
  -5   7  18       1247.46        920.67       571.84 o
  -3   7  18       2695.11       1776.29       613.95 o
  -1   7  18       4657.11       4693.49       705.98 o
   1   7  18       3176.98       2772.23       627.82 o
   3   7  18       1694.83        880.33       586.59 o
   5   7  18         45.59       -606.51       606.51 o
   7   7  18       1073.48       1962.87       664.38 o
   9   7  18       1152.48       1728.39       682.03 o
 -10   8  18        422.78        501.24       678.50 o
  -8   8  18        425.21       1525.42       659.33 o
  -6   8  18         49.85        286.80       622.14 o
  -4   8  18        335.86        168.68       609.79 o
  -2   8  18       1084.51       1635.10       658.07 o
   0   8  18        704.03       1061.99       465.57 o
   2   8  18        905.78        996.82       664.25 o
   4   8  18        228.70       -448.80       637.40 o
   6   8  18        527.07       1037.03       691.10 o
 -21   1  19         93.05       -427.75       634.88 o
 -19   1  19          6.23       -386.14       597.18 o
 -17   1  19         41.78        645.84       563.40 o
 -15   1  19        144.96        450.82       477.92 o
 -13   1  19        878.93        755.65       483.97 o
 -11   1  19       2122.25       2092.72       477.80 o
  -9   1  19        402.02       -288.32       439.47 o
  -7   1  19        356.76        218.60       454.85 o
  -5   1  19          2.77        443.00       430.90 o
  -3   1  19        722.16        901.13       451.07 o
  -1   1  19        140.02       -504.52       513.73 o
   1   1  19         39.39       -489.39       489.39 o
   3   1  19        930.16        106.40       420.44 o
   5   1  19        282.24        338.11       415.77 o
   7   1  19        135.08       -457.88       457.88 o
   9   1  19         13.94       -509.06       509.06 o
  11   1  19        137.46       -502.88       543.73 o
  13   1  19       1000.14       1256.89       608.91 o
  15   1  19        414.07         54.71       630.97 o
 -20   2  19         68.86        758.55       620.00 o
 -18   2  19        236.19        584.32       576.25 o
 -16   2  19         48.94        582.18       521.04 o
 -14   2  19       1701.83       1161.08       513.09 o
 -12   2  19       2785.40       2842.82       532.01 o
 -10   2  19       3162.26       2700.37       497.97 o
  -8   2  19       8769.38       8094.80       678.24 o
  -6   2  19       1203.99        383.88       500.99 o
  -4   2  19        153.32       -342.90       497.71 o
  -2   2  19        151.46       -491.66       491.66 o
   0   2  19       1240.73        410.85       354.00 o
   2   2  19       4293.20       3823.63       490.40 o
   4   2  19       5402.73       5006.14       548.39 o
   6   2  19        432.86         39.21       453.59 o
   8   2  19        107.60        262.85       469.85 o
  10   2  19       2139.48       2128.02       573.61 o
  12   2  19        547.30         -1.51       607.52 o
  14   2  19        350.55       -604.37       653.28 o
 -19   3  19       1063.00       1667.87       622.77 o
 -17   3  19       2254.61       1840.59       615.21 o
 -15   3  19       3175.99       2927.29       606.38 o
 -13   3  19       3772.75       2818.87       573.61 o
 -11   3  19       5233.71       4588.86       576.13 o
  -9   3  19      15797.46      17625.50      1098.05 o
  -7   3  19      19589.91      18593.70      1158.56 o
  -5   3  19        407.14       1946.48       487.12 o
  -3   3  19      15307.61      10316.11       867.34 o
  -1   3  19      13516.45      12638.27       868.61 o
   1   3  19       9982.72       9486.58       727.41 o
   3   3  19      15409.87      14188.90       950.55 o
   5   3  19      13952.72      12005.41       877.43 o
   7   3  19       8294.81       7807.36       721.11 o
   9   3  19       9610.97      10459.83       844.65 o
  11   3  19       1491.77       1850.67       620.25 o
  13   3  19       1170.71        767.75       669.80 o
  15   3  19       3733.82       3592.93       751.36 o
 -18   4  19        445.35        168.68       592.77 o
 -16   4  19       4492.50       4683.41       689.59 o
 -14   4  19      13839.63      14308.67      1048.88 o
 -12   4  19      12892.18      13132.46       966.94 o
 -10   4  19       9187.08      10787.60       813.14 o
  -8   4  19       5654.69       5562.10       596.30 o
  -6   4  19       1592.93       1601.06       476.54 o
  -4   4  19        415.15       -482.96       482.96 o
  -2   4  19       1742.36       2373.85       455.10 o
   0   4  19       9032.30       9728.13       640.17 o
   2   4  19      32654.75      32520.39      1833.02 o
   4   4  19      30652.10      30818.47      1757.38 o
   6   4  19      12898.76      12580.28       930.38 o
   8   4  19       4551.61       4414.89       627.82 o
  10   4  19       1840.44        813.89       604.24 o
  12   4  19         19.01       -362.70       618.36 o
  14   4  19       2527.85       1614.93       729.93 o
 -17   5  19       1389.09        599.33       656.81 o
 -15   5  19      10595.61      12315.54       980.81 o
 -13   5  19      20209.15      21657.14      1391.79 o
 -11   5  19      14609.83      15298.30      1060.23 o
  -9   5  19      11160.91      11124.20       863.56 o
  -7   5  19       4111.74       3648.39       577.39 o
  -5   5  19       2313.03       3340.79       542.09 o
  -3   5  19        748.60        294.49       474.39 o
  -1   5  19       1562.00       1245.55       511.83 o
   1   5  19      10779.16       9511.80       810.61 o
   3   5  19      33538.04      33090.21      1887.23 o
   5   5  19      29409.26      29124.12      1712.00 o
   7   5  19       8554.65       9128.55       834.57 o
   9   5  19        379.89       -118.50       581.17 o
  11   5  19        370.24       1034.64       642.06 o
 -16   6  19       3097.15       2696.58       726.15 o
 -14   6  19       8714.90       9269.75       868.61 o
 -12   6  19      14722.65      14777.64      1091.74 o
 -10   6  19      11582.12      11711.68       920.29 o
  -8   6  19       4138.92       4457.75       639.16 o
  -6   6  19        870.14        189.23       533.39 o
  -4   6  19        270.54       -522.68       522.68 o
  -2   6  19        580.27       -529.36       529.36 o
   0   6  19       9525.98       8999.08       651.39 o
   2   6  19      22484.58      22568.61      1411.96 o
   4   6  19      13722.07      12771.90       990.89 o
   6   6  19      13778.60      13380.81      1021.15 o
   8   6  19       6159.12       5940.30       789.18 o
  10   6  19        534.23        185.82       671.81 o
 -13   7  19       3283.22       3315.58       733.71 o
 -11   7  19       9507.84       9772.76       902.64 o
  -9   7  19      10803.15      10498.91       940.46 o
  -7   7  19       5541.15       5747.42       708.50 o
  -5   7  19       1881.74       1836.80       592.52 o
  -3   7  19        817.04        103.88       586.09 o
  -1   7  19      10258.69      10947.71       924.08 o
   1   7  19      10011.57      10226.60       911.47 o
   3   7  19       5559.82       5752.46       740.02 o
   5   7  19      11011.82       9796.71       911.47 o
   7   7  19      11772.14      12396.22      1040.06 o
 -10   8  19      10144.35       9010.05       974.50 o
  -8   8  19       7890.14       6642.50       833.31 o
  -6   8  19       2730.43       1650.22       690.85 o
  -4   8  19        151.75        947.90       631.72 o
  -2   8  19       4633.81       5113.30       760.19 o
   0   8  19      12138.89      12563.77       876.17 o
   2   8  19      11945.25      11615.86      1035.01 o
   4   8  19       9603.15       9242.01       949.29 o
 -20   0  20       8374.72       9665.60       874.91 o
 -18   0  20       7967.61       9340.34       842.13 o
 -16   0  20       4196.86       3921.96       627.82 o
 -14   0  20        190.60       -406.69       482.46 o
 -12   0  20      10209.69      10046.32       779.10 o
 -10   0  20      47564.25      48334.30      2588.17 o
  -8   0  20      46448.86      48109.90      2564.21 o
  -6   0  20      13176.06      12590.37       873.14 o
  -4   0  20      20699.55      20175.98      1214.16 o
  -2   0  20      36112.96      36525.43      1995.15 o
   0   0  20       6996.92       6462.35       508.30 o
   2   0  20       6753.77       6462.22       590.00 o
   4   0  20      11039.73      11199.84       787.92 o
   6   0  20      35992.34      38706.52      2119.20 o
   8   0  20      49174.85      50212.70      2711.71 o
  10   0  20      21725.56      22056.78      1367.83 o
  12   0  20       6291.00       6250.43       736.23 o
  14   0  20       8008.17       6695.45       811.88 o
 -21   1  20       9746.66       9654.25       937.94 o
 -19   1  20      10587.93      11584.35       964.42 o
 -17   1  20       4838.09       4698.54       698.41 o
 -15   1  20        287.85       -190.87       515.74 o
 -13   1  20        883.50         40.72       470.48 o
 -11   1  20      21241.69      21913.06      1309.84 o
  -9   1  20      47891.77      47787.17      2555.39 o
  -7   1  20      39813.11      40155.04      2168.36 o
  -5   1  20      28946.45      28814.75      1631.94 o
  -3   1  20      30521.53      28401.76      1616.31 o
  -1   1  20       6586.74       5866.30       625.17 o
   1   1  20        156.17        457.88       411.36 o
   3   1  20       5654.54       5510.41       550.92 o
   5   1  20      20804.57      20250.23      1230.42 o
   7   1  20      32450.52      33043.57      1864.54 o
   9   1  20      42833.02      43267.64      2382.68 o
  11   1  20      18600.72      19018.55      1250.59 o
  13   1  20       6246.90       6226.48       756.41 o
  15   1  20        473.56       1007.91       647.48 o
 -20   2  20       7707.90       7790.97       876.17 o
 -18   2  20       3377.04       2556.65       629.08 o
 -16   2  20        753.16         46.90       542.22 o
 -14   2  20         48.73        322.61       488.39 o
 -12   2  20       4116.57       3384.91       544.61 o
 -10   2  20      13717.81      13174.06       900.12 o
  -8   2  20      55590.13      56927.06      3005.45 o
  -6   2  20      73197.76      74640.81      3877.84 o
  -4   2  20      48043.32      43671.06      2365.03 o
  -2   2  20      18432.11      18947.95      1138.39 o
   0   2  20       1958.19       1691.07       319.71 o
   2   2  20       1577.38       1217.81       439.98 o
   4   2  20       8976.26       9163.85       733.71 o
   6   2  20      17901.09      17420.01      1115.70 o
   8   2  20      29927.46      32072.84      1838.06 o
  10   2  20      30342.96      32152.27      1869.58 o
  12   2  20      17627.01      17257.39      1217.81 o
  14   2  20       4317.63       3161.77       737.50 o
 -19   3  20       5209.62       5327.61       743.80 o
 -17   3  20       3082.03       3534.93       658.07 o
 -15   3  20        144.00         -4.66       531.88 o
 -13   3  20        156.89       -241.17       507.42 o
 -11   3  20       5395.61       6017.20       624.03 o
  -9   3  20      27431.84      26350.64      1530.46 o
  -7   3  20      56235.24      58062.93      3074.79 o
  -5   3  20      50017.17      51494.81      2740.71 o
  -3   3  20      39784.71      40272.28      2192.31 o
  -1   3  20      18620.95      19895.98      1198.90 o
   1   3  20         58.58       -494.31       494.31 o
   3   3  20      12481.78      12082.31       862.30 o
   5   3  20      20225.01      20387.64      1255.63 o
   7   3  20      27798.81      28461.01      1660.31 o
   9   3  20      24231.69      24486.10      1495.16 o
  11   3  20      19379.09      19831.69      1324.97 o
  13   3  20       6975.19       6003.34       830.79 o
 -18   4  20       5555.77       3700.08       731.19 o
 -16   4  20       2258.11       2435.62       656.81 o
 -14   4  20         15.01         48.66       562.64 o
 -12   4  20       4474.16       4885.12       645.47 o
 -10   4  20       4497.19       5241.89       618.99 o
  -8   4  20       6699.06       6034.85       635.38 o
  -6   4  20      16224.90      16517.37      1065.27 o
  -4   4  20      19831.02      20095.17      1234.20 o
  -2   4  20       3138.40       2730.62       513.09 o
   0   4  20       4015.99       3262.12       419.30 o
   2   4  20       2910.01       2308.30       554.70 o
   4   4  20      13324.00      14129.65       997.19 o
   6   4  20      22983.12      22419.86      1389.26 o
   8   4  20       8133.26       8397.36       805.57 o
  10   4  20       5494.05       5704.56       736.23 o
  12   4  20       3089.92       2454.54       709.76 o
 -17   5  20       1318.08        923.32       663.12 o
 -15   5  20        214.95        577.52       632.86 o
 -13   5  20       1688.77       2909.64       644.21 o
 -11   5  20       4231.38       5596.14       675.72 o
  -9   5  20       4801.83       4830.91       632.86 o
  -7   5  20      13434.32      13039.17       941.72 o
  -5   5  20       8967.89       8697.40       747.58 o
  -3   5  20       4694.63       4341.77       591.26 o
  -1   5  20        985.25        767.12       509.19 o
   1   5  20          8.01       -282.39       523.05 o
   3   5  20       2564.35       3048.31       608.91 o
   5   5  20       9262.95       9074.34       834.57 o
   7   5  20       7250.11       9028.96       838.35 o
   9   5  20       4224.82       3769.42       695.89 o
  11   5  20       3851.91       4361.94       757.67 o
 -16   6  20        193.65        186.71       655.80 o
 -14   6  20         12.14        175.49       616.72 o
 -12   6  20        328.30       1699.39       607.65 o
 -10   6  20       1055.51        924.08       593.78 o
  -8   6  20       5203.69       4196.79       659.33 o
  -6   6  20       9460.73       9405.90       821.96 o
  -4   6  20       4645.26       4562.38       626.56 o
  -2   6  20        148.28        195.15       535.66 o
   0   6  20         78.35        216.71       324.12 o
   2   6  20        286.31       -588.99       588.99 o
   4   6  20        110.09       1328.75       579.91 o
   6   6  20       1650.78        904.53       623.53 o
   8   6  20       5430.94       5120.86       780.36 o
  10   6  20       5657.71       6498.78       863.56 o
 -13   7  20         74.46       -677.36       677.36 o
 -11   7  20       1297.55        798.01       674.71 o
  -9   7  20        988.92        -61.02       639.16 o
  -7   7  20       2860.40       2317.12       644.21 o
  -5   7  20       3254.08       3086.13       651.77 o
  -3   7  20        320.87       1094.39       600.33 o
  -1   7  20         98.70       -285.67       574.74 o
   1   7  20        347.00        112.45       622.77 o
   3   7  20         89.95        407.07       594.79 o
   5   7  20       1316.86        546.38       671.81 o
   7   7  20        951.20       1519.11       674.46 o
  -8   8  20        388.01       -685.43       685.43 o
  -6   8  20        267.15        976.52       650.76 o
  -4   8  20       1087.20       1100.32       683.41 o
  -2   8  20        334.86       -682.28       682.28 o
   0   8  20        441.73        530.62       404.55 o
   2   8  20        111.15       -137.04       708.63 o
 -19   1  21        299.07         53.70       621.13 o
 -17   1  21       2497.21       2149.45       598.82 o
 -15   1  21       1393.81       1203.95       543.35 o
 -13   1  21        733.86        272.68       516.88 o
 -11   1  21       1404.53       1179.99       523.18 o
  -9   1  21       4248.68       3711.43       568.56 o
  -7   1  21         20.40       -432.16       432.16 o
  -5   1  21        179.04       -329.54       421.32 o
  -3   1  21        984.44       -426.99       449.05 o
  -1   1  21       5390.74       4209.40       535.79 o
   1   1  21       5513.51       4796.87       577.39 o
   3   1  21         55.92       -458.00       458.00 o
   5   1  21       2178.74       2633.55       524.44 o
   7   1  21       6036.65       6796.30       690.85 o
   9   1  21        896.32        599.20       571.21 o
  11   1  21         18.18        268.40       564.28 o
  13   1  21         67.48        720.22       622.02 o
 -20   2  21       2149.34       2009.52       703.46 o
 -18   2  21        686.10        -61.02       598.19 o
 -16   2  21        997.99       1124.52       557.22 o
 -14   2  21       1762.88       1393.05       538.31 o
 -12   2  21        303.72        815.03       489.77 o
 -10   2  21        578.55        680.26       483.97 o
  -8   2  21         51.71        768.63       476.28 o
  -6   2  21        219.73       -267.26       461.28 o
  -4   2  21       4597.72       1332.53       567.30 o
  -2   2  21       3139.31       1689.31       491.66 o
   0   2  21       5509.32       5225.75       444.77 o
   2   2  21       5973.06       5045.22       592.52 o
   4   2  21        247.64        416.02       455.86 o
   6   2  21       1122.62       1062.75       506.79 o
   8   2  21       1778.35       1181.38       589.24 o
  10   2  21       1153.02        373.79       602.10 o
  12   2  21       1054.25       1393.05       640.42 o
  14   2  21       1731.65       2704.15       705.98 o
 -19   3  21       2289.53       2904.60       670.68 o
 -17   3  21       3248.97       3514.76       661.85 o
 -15   3  21       3806.29       5226.76       666.90 o
 -13   3  21       1776.39       1714.52       553.44 o
 -11   3  21       1732.97       1417.00       516.88 o
  -9   3  21        871.66        435.82       506.92 o
  -7   3  21       1545.67       1142.17       505.53 o
  -5   3  21       6641.22       6261.78       644.21 o
  -3   3  21      17752.58      17861.25      1125.78 o
  -1   3  21       8502.74       8760.43       716.06 o
   1   3  21       5624.59       3039.49       603.86 o
   3   3  21       6288.82       5627.65       642.94 o
   5   3  21        854.90        817.55       523.68 o
   7   3  21        118.68       -346.43       535.66 o
   9   3  21        997.75       1266.98       602.60 o
  11   3  21       5100.23       4711.14       734.97 o
  13   3  21       6747.20       6585.77       842.13 o
 -18   4  21       3080.56       3551.32       708.50 o
 -16   4  21       5578.85       5325.09       761.45 o
 -14   4  21       6521.75       7064.83       786.66 o
 -12   4  21       6168.01       6937.50       724.89 o
 -10   4  21       1130.44        762.83       542.72 o
  -8   4  21        324.29        719.97       479.81 o
  -6   4  21      10036.98      10231.64       809.35 o
  -4   4  21      13073.38      12258.81       882.47 o
  -2   4  21      10704.22      10529.16       808.09 o
   0   4  21      17752.21      18335.01      1054.18 o
   2   4  21      10267.50       8058.24       798.01 o
   4   4  21       2797.43       1913.71       600.08 o
   6   4  21       1258.27        248.23       554.45 o
   8   4  21         54.40       -559.99       559.99 o
  10   4  21       2603.04       3062.18       674.46 o
  12   4  21       7365.82       9131.07       910.21 o
 -17   5  21       6216.32       6759.74       834.57 o
 -15   5  21       8417.48       9966.90       926.60 o
 -13   5  21       6344.52       5350.31       762.71 o
 -11   5  21        190.02       -555.20       555.20 o
  -9   5  21       1344.41       1539.28       545.87 o
  -7   5  21       2702.33       2409.15       561.00 o
  -5   5  21       7331.29       7258.97       711.02 o
  -3   5  21      16578.23      16055.96      1075.36 o
  -1   5  21      21819.44      22585.00      1389.26 o
   1   5  21      13938.61      14381.79      1040.06 o
   3   5  21       8005.07       7596.83       777.84 o
   5   5  21       1531.33        838.73       596.80 o
   7   5  21        969.97       1371.61       620.25 o
   9   5  21       1336.08        661.85       652.78 o
  11   5  21       4196.44       4678.37       776.58 o
 -14   6  21       5979.17       6801.34       813.14 o
 -12   6  21       2669.23       3473.16       695.89 o
 -10   6  21         41.50       -118.38       580.41 o
  -8   6  21       2480.72       2052.38       631.60 o
  -6   6  21       6787.35       7393.86       771.53 o
  -4   6  21      11500.36      11681.42       940.46 o
  -2   6  21      20894.58      21410.05      1362.79 o
   0   6  21      10973.62      11576.91       773.05 o
   2   6  21       6176.98       6786.22       748.84 o
   4   6  21       1727.85        727.16       614.71 o
   6   6  21         15.49       -594.66       617.60 o
   8   6  21       1699.56       2675.15       722.37 o
 -11   7  21       1678.63       1438.43       695.89 o
  -9   7  21         61.82       1292.19       615.21 o
  -7   7  21       5885.17       6265.56       774.05 o
  -5   7  21      10283.86      10342.58       927.86 o
  -3   7  21      16708.22      16580.40      1188.82 o
  -1   7  21      14223.52      14766.29      1127.04 o
   1   7  21       4586.39       4561.12       724.89 o
   3   7  21       1930.61       2062.47       670.68 o
   5   7  21       1106.25        754.26       674.97 o
  -6   8  21       2383.31       2121.72       713.54 o
  -4   8  21       7896.02       9291.18       937.94 o
  -2   8  21      11167.01      13027.82      1091.74 o
   0   8  21      12057.99      15091.80       990.76 o
 -20   0  22        284.54        916.89       635.38 o
 -18   0  22       1754.49       1805.04       631.09 o
 -16   0  22      10638.64      10278.29       888.78 o
 -14   0  22      22710.35      24280.61      1461.12 o
 -12   0  22      35681.66      39287.69      2174.67 o
 -10   0  22      17155.50      18132.30      1142.17 o
  -8   0  22       7001.23       7072.39       654.29 o
  -6   0  22      12164.21      12747.95       871.13 o
  -4   0  22        372.15       1123.26       431.15 o
  -2   0  22      18318.42      18228.11      1118.22 o
   0   0  22      57368.46      61701.87      3162.91 o
   2   0  22      51480.63      55554.19      2947.46 o
   4   0  22      29657.51      30251.17      1718.30 o
   6   0  22      25119.40      26726.32      1563.24 o
   8   0  22       6132.95       5920.13       689.59 o
  10   0  22        931.96        920.80       571.46 o
  12   0  22         41.83        708.75       588.74 o
  14   0  22       1687.96       1793.94       675.72 o
 -19   1  22        721.14        231.46       617.23 o
 -17   1  22       3370.68       2919.72       647.99 o
 -15   1  22      10244.35      10897.28       873.65 o
 -13   1  22      19559.29      18518.06      1217.81 o
 -11   1  22      39909.29      41115.67      2264.17 o
  -9   1  22      30668.35      30558.77      1739.73 o
  -7   1  22       9255.19       9660.56       750.10 o
  -5   1  22       1321.64       1071.57       446.28 o
  -3   1  22       2871.71       2526.39       482.84 o
  -1   1  22      30244.51      29775.89      1676.70 o
   1   1  22      43905.65      46868.13      2515.05 o
   3   1  22      33699.56      33673.90      1882.19 o
   5   1  22      32971.23      34069.75      1913.71 o
   7   1  22      14748.39      13892.64       989.63 o
   9   1  22       2771.24       2654.98       582.43 o
  11   1  22         99.69        -64.04       585.58 o
  13   1  22       1466.76       1616.19       671.94 o
 -18   2  22       1192.41       1437.17       624.03 o
 -16   2  22       2729.45       3369.79       631.60 o
 -14   2  22       9992.37       9716.03       834.57 o
 -12   2  22      20410.25      19856.90      1259.41 o
 -10   2  22      25356.67      27727.29      1611.14 o
  -8   2  22      21048.05      20550.27      1265.72 o
  -6   2  22       5496.11       6471.05       626.56 o
  -4   2  22        280.23       -541.08       541.08 o
  -2   2  22      11575.73      11454.50       819.44 o
   0   2  22      12064.67      11859.81       730.06 o
   2   2  22      23065.72      22395.90      1341.36 o
   4   2  22      22198.17      21067.15      1298.50 o
   6   2  22      30001.05      32671.67      1864.54 o
   8   2  22      17906.66      18413.43      1231.68 o
  10   2  22       1254.06       1780.07       605.12 o
  12   2  22       1686.36       1165.24       656.69 o
 -19   3  22         57.01       -650.13       650.13 o
 -17   3  22       2827.18       3113.87       669.42 o
 -15   3  22       9557.87       9702.16       866.08 o
 -13   3  22      10783.23      10773.73       882.47 o
 -11   3  22      17928.15      18685.73      1196.38 o
  -9   3  22      11000.20      10918.71       843.39 o
  -7   3  22       4771.27       5118.34       610.17 o
  -5   3  22         27.39       -500.74       500.74 o
  -3   3  22         79.30       -248.10       459.52 o
  -1   3  22       4723.08       3836.24       557.22 o
   1   3  22      15746.46      16125.30      1070.31 o
   3   3  22      26503.71      27381.87      1607.36 o
   5   3  22      22628.16      23129.61      1411.96 o
   7   3  22      13010.80      14048.97      1028.71 o
   9   3  22       3814.74       3107.57       673.20 o
  11   3  22         24.48        422.33       639.29 o
 -18   4  22         30.51        563.02       647.23 o
 -16   4  22       5547.41       5608.75       757.67 o
 -14   4  22      13119.62      14248.15      1069.05 o
 -12   4  22      12293.12      11237.66       932.90 o
 -10   4  22       6214.05       7035.83       717.32 o
  -8   4  22       7182.83       6329.85       684.55 o
  -6   4  22       4271.59       3221.03       612.69 o
  -4   4  22        644.05        660.22       505.40 o
  -2   4  22        683.13         -1.13       500.36 o
   0   4  22       7873.04       7415.80       585.84 o
   2   4  22      20533.68      21955.92      1359.01 o
   4   4  22      27707.79      28517.74      1691.83 o
   6   4  22      10390.92      10018.59       868.61 o
   8   4  22       2119.25        958.11       615.59 o
  10   4  22        507.36       1393.05       627.82 o
 -15   5  22       4271.23       3439.12       742.54 o
 -13   5  22       7448.23       7559.01       823.22 o
 -11   5  22       5914.15       5632.70       719.85 o
  -9   5  22       3900.93       2885.69       625.29 o
  -7   5  22       2117.76       1811.59       579.91 o
  -5   5  22         98.49       -538.81       538.81 o
  -3   5  22       3031.65       2578.08       587.47 o
  -1   5  22       6681.83       6508.87       707.24 o
   1   5  22      10194.04       9714.76       873.65 o
   3   5  22      21583.42      23693.13      1472.47 o
   5   5  22       8383.10       8510.82       864.82 o
   7   5  22       2273.58       1723.34       659.33 o
   9   5  22        360.72       1249.33       637.40 o
 -14   6  22       1019.45        251.63       671.06 o
 -12   6  22       1801.17       1448.52       664.38 o
 -10   6  22       5537.68       4496.83       723.63 o
  -8   6  22       6091.34       7112.73       784.14 o
  -6   6  22        268.06       -582.68       582.68 o
  -4   6  22       1575.02        843.27       617.86 o
  -2   6  22       4782.15       5898.70       736.23 o
   0   6  22       1648.38       2013.55       439.47 o
   2   6  22       2608.05       2933.59       664.38 o
   4   6  22       2445.72       3417.69       687.07 o
   6   6  22       3384.45       2546.56       731.19 o
  -9   7  22       1751.89       1941.44       683.29 o
  -7   7  22       2623.35       2932.33       723.63 o
  -5   7  22         55.39         -3.40       633.74 o
  -3   7  22        316.67       -237.64       642.06 o
  -1   7  22        137.81        593.15       628.70 o
   1   7  22       1464.13       1728.39       651.77 o
   3   7  22        645.19       1074.98       667.15 o
 -19   1  23        603.17        908.32       629.46 o
 -17   1  23        895.64        110.18       621.77 o
 -15   1  23        108.22       -319.08       567.81 o
 -13   1  23       2158.15       2808.79       593.78 o
 -11   1  23       3252.16       3300.45       595.04 o
  -9   1  23        291.83         -1.26       500.61 o
  -7   1  23       2364.87       1899.84       525.70 o
  -5   1  23       1147.41        203.47       466.70 o
  -3   1  23        868.92       -505.03       505.03 o
  -1   1  23       1467.43        695.64       539.57 o
   1   1  23          7.85       -513.60       513.60 o
   3   1  23        428.84       -307.48       512.59 o
   5   1  23       4208.80       3067.22       586.21 o
   7   1  23       2931.71       3204.64       606.38 o
   9   1  23        822.52        381.61       596.68 o
  11   1  23       2036.41       1321.44       668.28 o
 -18   2  23       2757.26       2791.14       685.81 o
 -16   2  23        989.74        554.45       607.65 o
 -14   2  23        291.85        -56.86       556.71 o
 -12   2  23       4764.67       4725.01       658.07 o
 -10   2  23       1915.65       2275.52       544.61 o
  -8   2  23       3369.05       3331.97       583.69 o
  -6   2  23       8746.73       8595.29       736.23 o
  -4   2  23       4453.12       -791.83       791.83 o
  -2   2  23         48.34       -476.03       476.03 o
   0   2  23        893.81        660.09       292.60 o
   2   2  23        126.53         87.74       503.89 o
   4   2  23       2210.68       1885.97       543.35 o
   6   2  23       2245.56       2270.48       576.13 o
   8   2  23       1058.09       1812.85       588.74 o
  10   2  23       4464.49       5027.57       733.71 o
  12   2  23       2548.54       1912.44       729.93 o
 -17   3  23        195.80       -365.72       623.66 o
 -15   3  23        243.45       1123.14       595.04 o
 -13   3  23        620.91        848.94       585.21 o
 -11   3  23       1153.81        901.51       559.87 o
  -9   3  23       8596.06       8672.19       790.44 o
  -7   3  23      14437.45      15501.27      1052.66 o
  -5   3  23       5136.65       3681.80       648.11 o
  -3   3  23        147.03       -433.55       486.62 o
  -1   3  23         84.63        129.85       481.58 o
   1   3  23        263.48       -536.54       536.54 o
   3   3  23         71.59       -428.63       528.48 o
   5   3  23       2322.91       1204.83       600.96 o
   7   3  23       8140.05       7934.69       801.79 o
   9   3  23       7537.48       6510.13       799.27 o
  11   3  23       3805.50       3546.28       745.06 o
 -16   4  23        100.70       -372.03       661.98 o
 -14   4  23         85.05        113.59       641.05 o
 -12   4  23        811.50       1141.42       590.50 o
 -10   4  23       1939.29       2318.38       587.47 o
  -8   4  23       2670.41       2378.89       587.47 o
  -6   4  23      10269.62       9690.81       839.61 o
  -4   4  23       9123.24       8554.94       777.84 o
  -2   4  23       3798.06       3939.61       601.34 o
   0   4  23        295.56       -377.57       377.57 o
   2   4  23        460.97       -593.02       593.02 o
   4   4  23       2730.32       2874.34       641.68 o
   6   4  23       3327.00       2549.09       647.99 o
   8   4  23       3974.92       4155.19       712.28 o
  10   4  23       5991.54       6623.59       834.57 o
 -15   5  23         25.59       -642.69       667.53 o
 -13   5  23       1870.47       1778.81       656.81 o
 -11   5  23       4128.96       4373.28       717.32 o
  -9   5  23       3740.99       4708.62       663.12 o
  -7   5  23       9467.03       9359.25       834.57 o
  -5   5  23      13643.32      14968.00      1048.88 o
  -3   5  23       9676.59      11102.77       890.04 o
  -1   5  23       2382.61       2801.22       605.12 o
   1   5  23         28.20       -691.23       691.23 o
   3   5  23       3786.92       4634.24       724.89 o
   5   5  23       8883.59       7508.58       825.74 o
   7   5  23       5410.37       5608.75       762.71 o
 -12   6  23       3138.60       3389.96       728.67 o
 -10   6  23       7708.52       7961.17       853.48 o
  -8   6  23      10570.22      11422.98       971.98 o
  -6   6  23      13545.53      14133.43      1066.53 o
  -4   6  23      14820.61      15336.12      1129.57 o
  -2   6  23       4874.95       5523.02       738.76 o
   0   6  23        431.51       -101.61       356.01 o
   2   6  23       1144.18        766.62       668.79 o
   4   6  23       8392.88       8369.62       892.56 o
   6   6  23       8113.31       8166.66       893.82 o
  -7   7  23      12252.05      12756.78      1067.79 o
  -5   7  23      10932.23      11538.96       984.59 o
  -3   7  23       5933.57       7842.66       828.26 o
  -1   7  23        832.16       1952.79       665.64 o
   1   7  23          9.01       1028.08       660.34 o
 -18   0  24      18764.29      19868.25      1377.92 o
 -16   0  24      16266.18      16218.59      1183.77 o
 -14   0  24       8527.08       9747.54       845.91 o
 -12   0  24       3328.70       4833.43       646.73 o
 -10   0  24        460.70        137.79       498.22 o
  -8   0  24        512.25        542.59       485.49 o
  -6   0  24       8531.64       8822.21       723.63 o
  -4   0  24      25184.08      26975.94      1550.63 o
  -2   0  24      76732.26      81275.76      4237.13 o
   0   0  24      53572.55      56344.38      2912.79 o
   2   0  24      24534.94      25113.92      1490.12 o
   4   0  24       3029.29       3058.40       564.78 o
   6   0  24        272.35       -460.90       524.69 o
   8   0  24       5249.78       5789.02       723.63 o
  10   0  24      10166.72      11739.41       978.28 o
  12   0  24      12647.49      13423.67      1108.13 o
 -17   1  24      11364.34      12552.55      1021.15 o
 -15   1  24      10621.43      12202.08       965.68 o
 -13   1  24       5576.98       6614.76       717.32 o
 -11   1  24       1755.31       1210.25       544.61 o
  -9   1  24         90.13       -511.58       511.58 o
  -7   1  24       7305.41       7282.92       684.55 o
  -5   1  24      18196.05      17406.15      1127.04 o
  -3   1  24      25035.15      25687.52      1501.46 o
  -1   1  24      35627.45      37877.00      2097.76 o
   1   1  24      28191.21      29154.38      1679.22 o
   3   1  24      11215.46      11607.04       871.13 o
   5   1  24        699.35        883.73       531.00 o
   7   1  24       1869.73       1727.13       584.95 o
   9   1  24       8648.86       9162.59       881.21 o
  11   1  24      10273.76      10972.92       982.07 o
 -18   2  24       4703.75       6013.42       772.79 o
 -16   2  24       6330.99       6034.85       767.75 o
 -14   2  24       8866.06       9905.13       861.04 o
 -12   2  24       6046.32       6829.08       726.15 o
 -10   2  24        447.19        585.08       523.56 o
  -8   2  24       4096.15       4542.21       629.08 o
  -6   2  24      13977.43      14161.17       988.37 o
  -4   2  24      28112.57      28452.18      1643.92 o
  -2   2  24      21327.89      23151.05      1381.70 o
   0   2  24      12516.40      13415.98       823.47 o
   2   2  24      10755.50      10955.27       844.65 o
   4   2  24       5438.03       5505.37       666.90 o
   6   2  24        833.62        834.32       575.12 o
   8   2  24       3564.18       3760.59       682.03 o
  10   2  24      11693.64      11908.34      1038.80 o
 -17   3  24       4893.02       5297.36       774.05 o
 -15   3  24       6075.63       5934.00       770.27 o
 -13   3  24       3848.15       4298.90       690.85 o
 -11   3  24       3376.35       3750.51       645.47 o
  -9   3  24       1408.52        893.31       554.82 o
  -7   3  24       9002.14       8484.35       799.27 o
  -5   3  24      18688.80      18699.60      1215.29 o
  -3   3  24      14097.60      14379.26       998.45 o
  -1   3  24      20109.55      20622.13      1282.11 o
   1   3  24       8048.64       7975.03       761.45 o
   3   3  24       2111.77       1873.36       579.91 o
   5   3  24        322.19        995.30       560.87 o
   7   3  24        459.39       -616.47       616.47 o
   9   3  24       3807.05       2719.28       711.02 o
 -16   4  24       8081.17       9090.73       924.08 o
 -14   4  24       6503.96       7069.87       835.83 o
 -12   4  24       1205.77        563.65       617.60 o
 -10   4  24          6.94       -563.27       563.27 o
  -8   4  24         52.66       -107.41       526.46 o
  -6   4  24       4317.64       4100.98       621.51 o
  -4   4  24      12869.43      13278.70       982.07 o
  -2   4  24      13528.55      15163.41      1069.05 o
   0   4  24      12782.25      11912.75       802.29 o
   2   4  24       7566.39       8992.40       819.44 o
   4   4  24        687.21        268.65       600.21 o
   6   4  24        109.99       -602.48       602.48 o
   8   4  24        597.96       1323.71       632.86 o
 -13   5  24       1321.57        864.19       671.69 o
 -11   5  24        612.36        349.08       623.91 o
  -9   5  24          9.65       -582.94       582.94 o
  -7   5  24        741.63         -3.15       580.54 o
  -5   5  24       6953.60       7212.32       760.19 o
  -3   5  24       8598.27       9016.35       820.70 o
  -1   5  24       7817.68       7348.48       798.01 o
   1   5  24       9616.35       4827.13       901.38 o
   3   5  24       3391.67       2849.13       700.94 o
   5   5  24         20.03       -422.70       627.31 o
   7   5  24        299.77        246.21       656.56 o
 -10   6  24        433.55        488.13       660.85 o
  -8   6  24        277.32       -179.77       635.76 o
  -6   6  24       2688.87       1409.44       655.55 o
  -4   6  24       3649.54       3788.33       707.24 o
  -2   6  24       3866.49       4181.66       704.72 o
   0   6  24       4105.41       4328.15       537.55 o
   2   6  24       4500.29       4643.07       777.84 o
   4   6  24       1166.23       1329.63       710.89 o
  -5   7  24        483.09       -129.22       668.16 o
  -3   7  24       1060.92        995.43       639.41 o
 -17   1  25        361.53       -645.34       645.34 o
 -15   1  25        875.39       1850.67       606.38 o
 -13   1  25         31.32       -438.97       553.94 o
 -11   1  25         34.18         -3.03       557.22 o
  -9   1  25       1157.66        491.29       555.20 o
  -7   1  25       1553.43       1253.11       544.61 o
  -5   1  25        454.20       -362.44       515.62 o
  -3   1  25          8.91       -548.77       548.77 o
  -1   1  25        844.94        137.41       543.10 o
   1   1  25       2773.69       3309.27       597.56 o
   3   1  25       1346.16        732.20       543.60 o
   5   1  25        220.03        720.98       541.21 o
   7   1  25         29.52        661.10       570.96 o
   9   1  25       1229.41       1655.27       649.25 o
 -16   2  25        209.20       -618.87       618.87 o
 -14   2  25        705.64       1342.62       595.04 o
 -12   2  25       1463.15       1656.53       606.38 o
 -10   2  25       3994.11       4394.71       659.33 o
  -8   2  25       6433.45       6982.88       736.23 o
  -6   2  25       1124.28       -585.08       585.08 o
  -4   2  25         99.91       -612.81       612.81 o
  -2   2  25       1467.76       1127.04       529.48 o
   0   2  25        820.19        738.63       372.40 o
   2   2  25       4800.42       4692.23       655.55 o
   4   2  25       4761.83       5172.55       666.90 o
   6   2  25       1633.29       1042.20       627.06 o
   8   2  25       1284.40        588.74       665.51 o
  10   2  25       1141.99       -130.35       709.51 o
 -15   3  25       1435.11       2038.51       640.42 o
 -13   3  25       3009.05       2570.52       671.94 o
 -11   3  25       4135.71       4893.94       683.29 o
  -9   3  25       3465.13       3333.23       616.47 o
  -7   3  25       1088.96       -603.23       603.23 o
  -5   3  25        435.64       -785.91       785.91 o
  -3   3  25       1847.93          0.25       555.08 o
  -1   3  25       1732.25       1256.89       572.35 o
   1   3  25       2611.19       2570.52       616.47 o
   3   3  25       5583.02       5892.40       714.80 o
   5   3  25       3374.49       2083.90       661.85 o
   7   3  25       2717.75       1298.12       677.49 o
   9   3  25         98.17        120.02       650.76 o
 -14   4  25       3889.62       4648.11       752.62 o
 -12   4  25       5728.66       5220.46       761.45 o
 -10   4  25       6181.33       6500.04       779.10 o
  -8   4  25       1940.39        636.89       607.14 o
  -6   4  25         28.73       -756.15       756.15 o
  -4   4  25       1345.75       -614.96       614.96 o
  -2   4  25       1818.57        410.73       606.38 o
   0   4  25       3802.31       1655.27       474.27 o
   2   4  25       5777.66       5270.88       724.89 o
   4   4  25       8725.82       9042.83       868.61 o
   6   4  25       4750.30       5178.85       763.97 o
   8   4  25       1127.96       1275.80       650.89 o
 -13   5  25       7146.22       6714.36       872.39 o
 -11   5  25       2854.40       2353.68       679.50 o
  -9   5  25       1645.63       1594.75       625.29 o
  -7   5  25       1924.06       1166.00       642.94 o
  -5   5  25        732.15        486.62       598.44 o
  -3   5  25        226.17       -579.15       579.15 o
  -1   5  25       4875.65       4431.27       704.72 o
   1   5  25      12242.07      12976.13      1053.92 o
   3   5  25       9178.53       8224.65       893.82 o
   5   5  25       7594.29       8968.45       919.03 o
  -8   6  25       3226.69       3316.84       716.06 o
  -6   6  25       1207.39       1061.61       637.90 o
  -4   6  25         24.19        644.08       613.70 o
  -2   6  25       1086.85       1477.51       641.68 o
   0   6  25       5161.13       4501.12       563.65 o
   2   6  25       9858.20      10517.82       997.19 o
 -16   0  26        164.39        896.84       621.51 o
 -14   0  26        446.14       -348.58       594.41 o
 -12   0  26       2420.77       1037.91       605.00 o
 -10   0  26      13473.40      13071.94       990.89 o
  -8   0  26      15325.41      15173.49      1087.96 o
  -6   0  26      15870.43      16480.81      1123.26 o
  -4   0  26      16988.13      18097.00      1173.69 o
  -2   0  26      10715.33      12063.40       905.16 o
   0   0  26        370.34       1130.83       374.92 o
   2   0  26       1576.80       1535.50       544.61 o
   4   0  26       3815.49       4199.31       629.08 o
   6   0  26       9740.75       9625.26       891.30 o
   8   0  26      18660.44      17921.76      1285.89 o
 -17   1  26       1477.59       1309.09       677.23 o
 -15   1  26         77.10       -243.44       600.33 o
 -13   1  26       1012.02       1068.67       602.22 o
 -11   1  26       8871.70       9781.58       857.26 o
  -9   1  26      23103.86      23224.16      1451.04 o
  -7   1  26      19233.02      19203.87      1251.85 o
  -5   1  26      16847.55      17344.38      1157.30 o
  -3   1  26      11654.60      12197.04       925.34 o
  -1   1  26       4901.01       5637.74       658.07 o
   1   1  26        102.96       -102.75       531.37 o
   3   1  26       3349.55       2199.88       611.43 o
   5   1  26       8219.09       8674.71       818.18 o
   7   1  26      13576.23      14119.57      1082.92 o
   9   1  26      12629.69      13632.95      1108.13 o
 -16   2  26        528.21         -5.67       651.39 o
 -14   2  26         44.69        407.07       594.79 o
 -12   2  26       5192.17       4872.51       717.32 o
 -10   2  26      17211.68      17675.93      1215.29 o
  -8   2  26      22965.18      25816.11      1570.80 o
  -6   2  26      17767.33      18651.69      1227.90 o
  -4   2  26      11904.80      11922.21       903.90 o
  -2   2  26       3193.55       3557.63       603.86 o
   0   2  26         28.89        -69.59       308.11 o
   2   2  26       1073.34        -54.34       568.94 o
   4   2  26       8725.81       9694.59       858.52 o
   6   2  26      19744.28      22765.28      1467.43 o
   8   2  26      22087.01      23631.36      1531.72 o
 -15   3  26         10.11       -655.93       655.93 o
 -13   3  26       1497.19       1597.28       630.34 o
 -11   3  26       3018.42       3741.68       653.03 o
  -9   3  26       9378.58       9296.22       847.17 o
  -7   3  26      12624.49      12872.76      1004.76 o
  -5   3  26      11638.26      10478.73       906.43 o
  -3   3  26       5867.81       4690.97       675.72 o
  -1   3  26       1566.88       1217.81       554.70 o
   1   3  26       1142.67        157.08       582.31 o
   3   3  26       5500.11       5530.58       729.93 o
   5   3  26      11550.54      11463.32       997.19 o
   7   3  26      10699.71      12174.34      1006.02 o
 -14   4  26        690.93       1526.68       675.72 o
 -12   4  26       2191.48       2760.88       683.29 o
 -10   4  26       2519.11       2807.52       653.03 o
  -8   4  26       8027.62       8965.92       837.09 o
  -6   4  26      14547.86      13631.68      1052.66 o
  -4   4  26      15812.42      16364.83      1178.73 o
  -2   4  26       5684.59       5322.57       729.93 o
   0   4  26         48.20       -388.29       388.29 o
   2   4  26       2037.99        286.17       656.31 o
   4   4  26       5835.50       6373.98       794.23 o
   6   4  26       4466.47       4336.72       760.19 o
 -11   5  26        512.79        118.88       644.33 o
  -9   5  26       2462.54       2431.84       655.55 o
  -7   5  26       5326.92       5447.38       772.79 o
  -5   5  26       4468.07       4345.55       731.19 o
  -3   5  26       1534.74       1800.24       635.38 o
  -1   5  26       1278.05        926.09       638.53 o
   1   5  26          5.03       -691.48       691.48 o
   3   5  26       1207.29        559.24       687.57 o
  -6   6  26       2173.99       2007.00       678.24 o
  -4   6  26        567.58       1222.86       647.86 o
  -2   6  26        420.40        -67.07       657.57 o
 -15   1  27         12.86       -630.84       630.84 o
 -13   1  27        226.35         -5.42       617.98 o
 -11   1  27         51.05        163.76       591.76 o
  -9   1  27         47.22       -594.53       594.53 o
  -7   1  27        737.20         49.54       573.36 o
  -5   1  27         17.57       -204.10       527.59 o
  -3   1  27        119.51        -51.81       542.97 o
  -1   1  27       2161.61       1350.18       601.34 o
   1   1  27        208.92       -211.92       572.60 o
   3   1  27        162.79       -588.86       588.86 o
   5   1  27        305.30       -232.09       626.81 o
   7   1  27         10.11       -372.28       634.88 o
 -14   2  27        217.20        301.68       634.37 o
 -12   2  27          8.40       -655.80       655.80 o
 -10   2  27         35.83       -611.68       611.68 o
  -8   2  27         71.27       -603.86       603.86 o
  -6   2  27        335.24       -575.12       575.12 o
  -4   2  27       1186.96        857.26       568.94 o
  -2   2  27        991.46       -642.82       642.82 o
   0   2  27       2271.55       1993.25       435.19 o
   2   2  27       1875.82       1448.52       635.38 o
   4   2  27        226.84       -634.88       634.88 o
   6   2  27        186.31        540.07       664.12 o
 -13   3  27       1695.08       1343.88       665.64 o
 -11   3  27          7.18       -360.30       614.33 o
  -9   3  27        717.27       -630.97       630.97 o
  -7   3  27       3062.22       -101.48       694.13 o
  -5   3  27       3628.16       2613.38       659.33 o
  -3   3  27       2439.76        999.09       601.09 o
  -1   3  27       3189.09       3779.50       627.82 o
   1   3  27       5511.91       4726.27       740.02 o
   3   3  27       3683.39       4651.89       726.15 o
   5   3  27        241.60       -638.41       638.41 o
 -12   4  27       1100.01       1135.74       682.53 o
 -10   4  27          0.05       -307.10       617.86 o
  -8   4  27       1079.84        514.86       633.11 o
  -6   4  27       4419.00       2764.66       737.50 o
  -4   4  27      10855.33      10487.56       936.68 o
  -2   4  27       8691.30       7751.89       848.43 o
   0   4  27       5493.17       5102.33       578.78 o
   2   4  27       4489.15       4000.12       745.06 o
   4   4  27       1180.52        556.21       683.92 o
  -9   5  27         27.56        -69.09       632.48 o
  -7   5  27       1123.13       1195.50       655.68 o
  -5   5  27       5949.22       5524.28       796.75 o
  -3   5  27       9975.87      10543.03       964.42 o
  -1   5  27       6018.22       6742.09       828.26 o
   1   5  27       2847.69       1333.67       756.91 o
 -14   0  28       4137.19       4625.42       727.41 o
 -12   0  28      10033.77      10380.40       936.68 o
 -10   0  28      10047.50       9016.35       883.73 o
  -8   0  28       4280.54       4639.29       689.59 o
  -6   0  28       1802.32       2262.91       590.00 o
  -4   0  28        294.38        878.69       545.37 o
  -2   0  28      11476.25      10520.34       893.82 o
   0   0  28      26939.81      28549.89      1578.24 o
   2   0  28      10889.32      10299.72       922.81 o
   4   0  28       5883.97       5660.43       745.06 o
   6   0  28       3776.92       3610.57       699.67 o
 -13   1  28       9561.91      10051.37       944.25 o
 -11   1  28       8870.20      11126.72       949.29 o
  -9   1  28       8555.36       9873.61       882.47 o
  -7   1  28       3472.95       3103.78       637.90 o
  -5   1  28        121.76        834.19       555.96 o
  -3   1  28       2287.11       2212.49       596.30 o
  -1   1  28       8147.69       9350.43       828.26 o
   1   1  28      14925.29      15974.02      1144.69 o
   3   1  28      13682.04      12979.92      1040.06 o
   5   1  28      11461.34      12430.26      1027.45 o
 -14   2  28       9875.60      10608.58       979.54 o
 -12   2  28      14579.65      16255.15      1212.77 o
 -10   2  28       9937.17       8976.01       906.43 o
  -8   2  28       4448.18       5260.80       709.76 o
  -6   2  28        633.80       -578.02       578.02 o
  -4   2  28         28.31        101.99       564.53 o
  -2   2  28       3060.62       4041.73       640.42 o
   0   2  28       6824.99       6599.64       596.17 o
   2   2  28      14985.64      16503.50      1181.25 o
   4   2  28      19511.99      21415.09      1427.08 o
 -11   3  28       8493.18       9763.93       939.20 o
  -9   3  28       6972.47       8281.38       842.13 o
  -7   3  28       2292.53       -690.60       690.60 o
  -5   3  28         50.77       -280.00       589.11 o
  -3   3  28       1208.70        714.55       604.12 o
  -1   3  28       2356.20       2339.81       631.60 o
   1   3  28       9720.61       9356.73       915.25 o
   3   3  28      12635.37      14180.08      1114.44 o
 -10   4  28       2199.07       2278.04       687.07 o
  -8   4  28       2470.88       2066.25       714.80 o
  -6   4  28        928.06       -582.18       676.98 o
  -4   4  28        214.28       -621.13       621.13 o
  -2   4  28       3345.66       3258.85       704.72 o
   0   4  28       6134.35       6345.74       615.71 o
   2   4  28       8155.71       9378.17       927.86 o
 -13   1  29        160.36        314.03       660.34 o
 -11   1  29         49.49       -128.46       629.46 o
  -9   1  29         76.13       -617.86       617.86 o
  -7   1  29        470.02        165.90       614.96 o
  -5   1  29        370.91       -607.14       607.14 o
  -3   1  29          8.94        -55.60       621.13 o
  -1   1  29        182.27       -609.54       609.54 o
   1   1  29        609.89       -666.01       666.01 o
   3   1  29         77.73       -645.59       645.59 o
 -12   2  29       1426.40       1756.12       709.76 o
 -10   2  29       1930.65       1618.71       704.72 o
  -8   2  29       3069.84       2417.98       673.20 o
  -6   2  29       1163.22       -340.38       630.34 o
  -4   2  29        728.87        274.20       594.91 o
  -2   2  29         16.37       -510.70       581.42 o
   0   2  29          7.51       -373.16       373.16 o
   2   2  29         84.95        536.80       639.16 o
   4   2  29       1360.22       1125.03       698.79 o
  -9   3  29       1642.33       1503.99       654.29 o
  -7   3  29       2480.76       -349.59       721.36 o
  -5   3  29       1644.94       1831.76       642.94 o
  -3   3  29        563.68         53.83       622.40 o
  -1   3  29        743.49        762.71       644.84 o
   1   3  29        229.29        303.44       658.45 o
  -6   4  29       4526.53       4708.62       779.10 o
  -4   4  29       1919.07       2394.02       692.11 o
  -2   4  29       1888.14       1223.74       693.25 o
 -10   0  30          2.06       -502.88       634.62 o
  -8   0  30       1718.39       1603.58       654.29 o
  -6   0  30       4857.00       4390.93       734.97 o
  -4   0  30      12165.13      12647.10      1041.32 o
  -2   0  30      19259.96      22554.74      1461.12 o
   0   0  30      11568.93      12402.65       849.82 o
   2   0  30       1955.41       1946.48       660.59 o
 -11   1  30        200.89        943.11       653.53 o
  -9   1  30        353.02       -639.16       639.16 o
  -7   1  30       3699.24       4626.68       711.02 o
  -5   1  30       9220.37       8834.81       886.25 o
  -3   1  30      16647.48      18800.46      1287.15 o
  -1   1  30      11666.18      14476.34      1091.74 o
   1   1  30       9010.58      10139.61       942.99 o
 -10   2  30         96.53        814.02       665.26 o
  -8   2  30       2869.15       2284.34       704.72 o
  -6   2  30       4617.04       4218.22       707.24 o
  -4   2  30       4653.04       4114.84       703.46 o
  -2   2  30       9139.65      10137.09       924.08 o
   0   2  30       8666.52       8382.48       696.40 o
  -7   3  30       2326.72       3901.79       693.37 o
  -5   3  30       5387.74       6007.12       786.66 o
  -3   3  30       4909.01       5356.61       761.45 o
  -7   1  31        893.95       -310.38       680.89 o
  -5   1  31          6.67       -672.44       672.44 o
  -3   1  31       1142.55       1024.42       700.68 o
                                                
